# Supplementary material for: Pyrrolidin-1-ium 2-(naphthalen-1-yl)acetate–2-(naphthalen-1-yl)acetic acid (1/1)
Source: Acta Crystallogr Sect E Struct Rep Online. 2012 Mar 17;68(Pt 4):o1113. doi: 10.1107/S160053681201001X (PMC3344061; doi:10.1107/S160053681201001X)
Supplement: Supplementary file 1 [file e-68-o1113-sup1.cif]

##############################################################################
#                                                                            #
# This CIF contains the data in a paper accepted for publication in          #
# Acta Crystallographica Section E. It conforms to the requirements of       #
# Notes for Authors for Acta Crystallographica Section E, and has been       #
# peer reviewed under the auspices of the IUCr Commission on Journals.       #
#                                                                            #
# Full details of the Crystallographic Information File format               #
# are given in the paper "The Crystallographic Information File (CIF):       #
# a New Standard Archive File for Crystallography" by S. R. Hall, F. H.      #
# Allen and I. D. Brown [Acta Cryst. (1991), A47, 655-685].                  #
#                                                                            #
# The current version of the core CIF dictionary is obtainable from          #
# ftp://ftp.iucr.org/pub/cif_core.dic.                                       #
#                                                                            #
# Software is freely available for graphical display of the structure(s)     #
# in this CIF. For information consult the CIF software page                 #
# http://www.iucr.org/resources/cif/software.                                #
#                                                                            #
# This file may be used for bona fide research purposes within the           #
# scientific community so long as proper attribution is given to the journal # 
# article from which it was obtained.                                        #
#                                                                            #
##############################################################################
data_I
_audit_creation_method     SHELXL-97
_chemical_name_systematic
;
Pyrrolidin-1-ium 2-(naphthalen-1-yl)acetate--2-(naphthalen-1-yl)acetic
acid (1/1)
;
_chemical_name_common     ?
_chemical_formula_moiety     'C4 H10 N +, C12 H9 O2 -, C12 H10 O2'
_chemical_formula_sum     'C28 H29 N O4'
_chemical_formula_iupac     'C4 H10 N +, C12 H9 O2 -, C12 H10 O2'
_chemical_formula_weight     443.52
_chemical_melting_point     ?
_symmetry_cell_setting     monoclinic
_symmetry_space_group_name_H-M     'P 21/c'
_symmetry_space_group_name_Hall     '-P 2ybc'
loop_
    _symmetry_equiv_pos_as_xyz
    'x, y, z'
    '-x, y+1/2, -z+1/2'
    '-x, -y, -z'
    'x, -y-1/2, z-1/2'
_cell_length_a     9.4696(12)
_cell_length_b     19.359(2)
_cell_length_c     14.3888(14)
_cell_angle_alpha     90.00
_cell_angle_beta     115.975(6)
_cell_angle_gamma     90.00
_cell_volume     2371.3(5)
_cell_formula_units_Z     4
_cell_measurement_reflns_used     2134
_cell_measurement_theta_min     2.57
_cell_measurement_theta_max     26.34
_cell_measurement_temperature     298(2)
_exptl_crystal_description     block
_exptl_crystal_colour     colourless
_exptl_crystal_size_max     0.24
_exptl_crystal_size_mid     0.18
_exptl_crystal_size_min     0.15
_exptl_crystal_density_diffrn     1.242
_exptl_crystal_density_meas     ?
_exptl_crystal_density_method     'not measured'
_exptl_crystal_F_000     944
_exptl_absorpt_coefficient_mu     0.083
_exptl_absorpt_correction_type     multi-scan
_exptl_absorpt_process_details     '(SADABS; Bruker, 2008)'
_exptl_absorpt_correction_T_min     0.9804
_exptl_absorpt_correction_T_max     0.9877
_exptl_special_details
;
;
_diffrn_ambient_temperature     298(2)
_diffrn_radiation_type     MoK\a
_diffrn_radiation_wavelength     0.71073
_diffrn_radiation_source     'fine-focus sealed tube'
_diffrn_radiation_monochromator     graphite
_diffrn_measurement_device_type     'Bruker APEXII CCD area-detector'
_diffrn_measurement_method     '\f and \w'
_diffrn_detector_area_resol_mean     ?
_diffrn_reflns_number     21508
_diffrn_reflns_av_R_equivalents     0.0243
_diffrn_reflns_av_sigmaI/netI     0.0239
_diffrn_reflns_theta_min     2.39
_diffrn_reflns_theta_max     27.51
_diffrn_reflns_theta_full     27.51
_diffrn_measured_fraction_theta_max     0.998
_diffrn_measured_fraction_theta_full     0.998
_diffrn_reflns_limit_h_min     -12
_diffrn_reflns_limit_h_max     12
_diffrn_reflns_limit_k_min     -25
_diffrn_reflns_limit_k_max     25
_diffrn_reflns_limit_l_min     -18
_diffrn_reflns_limit_l_max     18
_diffrn_standards_number     ?
_diffrn_standards_interval_count     ?
_diffrn_standards_interval_time     ?
_diffrn_standards_decay_%     ?
_refine_special_details
;
 Refinement of F^2^ against ALL reflections.  The weighted R-factor wR and
 goodness of fit S are based on F^2^, conventional R-factors R are based
 on F, with F set to zero for negative F^2^. The threshold expression of
 F^2^ > 2sigma(F^2^) is used only for calculating R-factors(gt) etc. and is
 not relevant to the choice of reflections for refinement.  R-factors based
 on F^2^ are statistically about twice as large as those based on F, and R-
 factors based on ALL data will be even larger.
;
_reflns_number_total     5453
_reflns_number_gt     3296
_reflns_threshold_expression     I>2sigma(I)
_refine_ls_structure_factor_coef     Fsqd
_refine_ls_matrix_type     full
_refine_ls_R_factor_all     0.1007
_refine_ls_R_factor_gt     0.0621
_refine_ls_wR_factor_gt     0.1810
_refine_ls_wR_factor_ref     0.2112
_refine_ls_goodness_of_fit_ref     1.046
_refine_ls_restrained_S_all     1.046
_refine_ls_number_reflns     5453
_refine_ls_number_parameters     298
_refine_ls_number_restraints     1
_refine_ls_hydrogen_treatment     constr
_refine_ls_weighting_scheme     calc
_refine_ls_weighting_details
         'calc w=1/[\s^2^(Fo^2^)+(0.1035P)^2^+0.5472P] where P=(Fo^2^+2Fc^2^)/3'
_atom_sites_solution_hydrogens     geom
_atom_sites_solution_primary     direct
_atom_sites_solution_secondary     difmap
_refine_ls_shift/su_max     0.000
_refine_ls_shift/su_mean     0.000
_refine_diff_density_max     0.431
_refine_diff_density_min     -0.219
_refine_ls_extinction_method     none
_refine_ls_extinction_coef     ?
loop_
    _atom_type_symbol
    _atom_type_description
    _atom_type_scat_dispersion_real
    _atom_type_scat_dispersion_imag
    _atom_type_scat_source
    'C' 'C' 0.0033 0.0016
                         'International Tables Vol C Tables 4.2.6.8 and 6.1.1.4'
    'H' 'H' 0.0000 0.0000
                         'International Tables Vol C Tables 4.2.6.8 and 6.1.1.4'
    'N' 'N' 0.0061 0.0033
                         'International Tables Vol C Tables 4.2.6.8 and 6.1.1.4'
    'O' 'O' 0.0106 0.0060
                         'International Tables Vol C Tables 4.2.6.8 and 6.1.1.4'
_computing_data_collection     'APEX2 (Bruker, 2008)'
_computing_cell_refinement     'SAINT (Bruker, 2008)'
_computing_data_reduction     'SAINT (Bruker, 2008)'
_computing_structure_solution     'SHELXS97 (Sheldrick, 2008)'
_computing_structure_refinement     'SHELXL97 (Sheldrick, 2008)'
_computing_molecular_graphics     'DIAMOND (Brandenburg & Berndt, 1999)'
_computing_publication_material     'SHELXL97 (Sheldrick, 2008)'
loop_
    _atom_site_type_symbol
    _atom_site_label
    _atom_site_fract_x
    _atom_site_fract_y
    _atom_site_fract_z
    _atom_site_U_iso_or_equiv
    _atom_site_adp_type
    _atom_site_calc_flag
    _atom_site_refinement_flags
    _atom_site_occupancy
    _atom_site_symmetry_multiplicity
    _atom_site_disorder_assembly
    _atom_site_disorder_group
    C C1A 0.7694(3) 0.56919(12) 0.50959(19) 0.0600(6) Uani d . 1 1 . .
    C C2A 0.8778(3) 0.63106(13) 0.5294(2) 0.0737(7) Uani d . 1 1 . .
    H H2A1 0.9837 0.6173 0.5766 0.088 Uiso calc R 1 1 . .
    H H2A2 0.8789 0.6445 0.4648 0.088 Uiso calc R 1 1 . .
    C C3A 0.8323(3) 0.69269(12) 0.57397(19) 0.0647(6) Uani d U 1 1 . .
    C C4A 0.9099(4) 0.70977(17) 0.6750(2) 0.0933(9) Uani d U 1 1 . .
    H H4A 0.9963 0.6836 0.7179 0.112 Uiso calc R 1 1 . .
    C C5A 0.8630(6) 0.7670(2) 0.7178(3) 0.1164(13) Uani d . 1 1 . .
    H H5A 0.9199 0.7786 0.7871 0.140 Uiso calc R 1 1 . .
    C C6A 0.7344(6) 0.80433(19) 0.6562(3) 0.1088(11) Uani d . 1 1 . .
    H H6A 0.7020 0.8407 0.6844 0.131 Uiso calc R 1 1 . .
    C C7A 0.6519(4) 0.78932(13) 0.5536(2) 0.0806(8) Uani d . 1 1 . .
    C C8A 0.7010(3) 0.73361(11) 0.51151(19) 0.0606(6) Uani d . 1 1 . .
    C C9A 0.6117(3) 0.71985(14) 0.4042(2) 0.0791(7) Uani d . 1 1 . .
    H H9A 0.6416 0.6832 0.3749 0.095 Uiso calc R 1 1 . .
    C C10A 0.4867(5) 0.75741(19) 0.3438(3) 0.1127(13) Uani d . 1 1 . .
    H H10A 0.4324 0.7471 0.2739 0.135 Uiso calc R 1 1 . .
    C C11A 0.4388(5) 0.8109(2) 0.3846(4) 0.1167(13) Uani d . 1 1 . .
    H H11A 0.3505 0.8360 0.3417 0.140 Uiso calc R 1 1 . .
    C C12A 0.5152(4) 0.82859(16) 0.4856(4) 0.1041(11) Uani d . 1 1 . .
    H H12A 0.4803 0.8657 0.5111 0.125 Uiso calc R 1 1 . .
    O O1A 0.7109(2) 0.55882(9) 0.56956(15) 0.0790(5) Uani d . 1 1 . .
    O O2A 0.7498(2) 0.52969(9) 0.43444(13) 0.0746(5) Uani d . 1 1 . .
    C C1B 0.8789(2) 0.49657(11) 0.25477(15) 0.0510(5) Uani d . 1 1 . .
    C C2B 0.9675(3) 0.51230(13) 0.19270(18) 0.0632(6) Uani d . 1 1 . .
    H H2B1 1.0765 0.5205 0.2403 0.076 Uiso calc R 1 1 . .
    H H2B2 0.9262 0.5549 0.1549 0.076 Uiso calc R 1 1 . .
    C C3B 0.9623(2) 0.45772(11) 0.11699(16) 0.0544(5) Uani d . 1 1 . .
    C C4B 1.0854(3) 0.41337(14) 0.14395(19) 0.0705(6) Uani d . 1 1 . .
    H H4B 1.1685 0.4166 0.2096 0.085 Uiso calc R 1 1 . .
    C C5B 1.0904(3) 0.36336(15) 0.0760(2) 0.0816(8) Uani d . 1 1 . .
    H H5B 1.1762 0.3337 0.0970 0.098 Uiso calc R 1 1 . .
    C C6B 0.9730(3) 0.35751(13) -0.0191(2) 0.0759(7) Uani d . 1 1 . .
    H H6B 0.9780 0.3238 -0.0637 0.091 Uiso calc R 1 1 . .
    C C7B 0.8406(3) 0.40219(12) -0.05298(17) 0.0606(6) Uani d . 1 1 . .
    C C8B 0.8342(2) 0.45270(10) 0.01616(16) 0.0507(5) Uani d . 1 1 . .
    C C9B 0.7024(3) 0.49680(12) -0.0182(2) 0.0654(6) Uani d . 1 1 . .
    H H9B 0.6957 0.5298 0.0268 0.078 Uiso calc R 1 1 . .
    C C10B 0.5854(3) 0.49204(17) -0.1154(2) 0.0854(8) Uani d . 1 1 . .
    H H10B 0.4994 0.5215 -0.1362 0.102 Uiso calc R 1 1 . .
    C C11B 0.5930(4) 0.4435(2) -0.1842(2) 0.0950(10) Uani d . 1 1 . .
    H H11B 0.5133 0.4413 -0.2513 0.114 Uiso calc R 1 1 . .
    C C12B 0.7175(4) 0.39886(16) -0.1536(2) 0.0817(8) Uani d . 1 1 . .
    H H12B 0.7208 0.3660 -0.1998 0.098 Uiso calc R 1 1 . .
    O O1B 0.8904(2) 0.54736(8) 0.31785(13) 0.0770(5) Uani d . 1 1 . .
    H H1B 0.8408 0.5377 0.3506 0.115 Uiso calc R 1 1 . .
    O O2B 0.80792(19) 0.44414(8) 0.24999(13) 0.0694(5) Uani d . 1 1 . .
    C C1C 0.6675(5) 0.3887(2) 0.5480(2) 0.1064(11) Uani d . 1 1 . .
    H H1C1 0.7275 0.4240 0.5973 0.128 Uiso calc R 1 1 . .
    H H1C2 0.5964 0.3670 0.5713 0.128 Uiso calc R 1 1 . .
    C C2C 0.7708(4) 0.3378(3) 0.5353(4) 0.1417(17) Uani d . 1 1 . .
    H H2C1 0.7846 0.2987 0.5806 0.170 Uiso calc R 1 1 . .
    H H2C2 0.8730 0.3580 0.5527 0.170 Uiso calc R 1 1 . .
    C C3C 0.6962(4) 0.3147(2) 0.4238(4) 0.1201(13) Uani d . 1 1 . .
    H H3C1 0.7734 0.3138 0.3965 0.144 Uiso calc R 1 1 . .
    H H3C2 0.6521 0.2687 0.4178 0.144 Uiso calc R 1 1 . .
    C C4C 0.5702(4) 0.36571(15) 0.3665(2) 0.0844(8) Uani d . 1 1 . .
    H H4C1 0.5872 0.3868 0.3111 0.101 Uiso calc R 1 1 . .
    H H4C2 0.4679 0.3437 0.3373 0.101 Uiso calc R 1 1 . .
    N N1C 0.5812(2) 0.41811(10) 0.44469(15) 0.0695(5) Uani d . 1 1 . .
    H H1C3 0.6313 0.4559 0.4380 0.083 Uiso calc R 1 1 . .
    H H1C4 0.4842 0.4307 0.4351 0.083 Uiso calc R 1 1 . .
loop_
    _atom_site_aniso_label
    _atom_site_aniso_U_11
    _atom_site_aniso_U_22
    _atom_site_aniso_U_33
    _atom_site_aniso_U_12
    _atom_site_aniso_U_13
    _atom_site_aniso_U_23
    C1A 0.0622(12) 0.0554(12) 0.0756(15) 0.0001(10) 0.0423(12) 0.0029(11)
    C2A 0.0671(14) 0.0686(15) 0.1000(19) -0.0054(11) 0.0500(14) 0.0030(13)
    C3A 0.0682(14) 0.0604(13) 0.0689(12) -0.0184(11) 0.0333(11) -0.0001(11)
    C4A 0.096(2) 0.095(2) 0.0720(14) -0.0309(17) 0.0205(15) 0.0050(15)
    C5A 0.159(3) 0.126(3) 0.0610(18) -0.062(3) 0.046(2) -0.034(2)
    C6A 0.156(3) 0.086(2) 0.108(3) -0.033(2) 0.079(3) -0.023(2)
    C7A 0.107(2) 0.0526(14) 0.109(2) -0.0124(14) 0.0718(18) -0.0010(14)
    C8A 0.0724(14) 0.0462(11) 0.0762(15) -0.0109(10) 0.0445(12) 0.0049(10)
    C9A 0.0936(18) 0.0656(15) 0.0737(16) -0.0201(14) 0.0325(14) 0.0098(13)
    C10A 0.115(3) 0.082(2) 0.106(2) -0.023(2) 0.015(2) 0.034(2)
    C11A 0.106(3) 0.081(2) 0.146(4) -0.005(2) 0.040(3) 0.036(2)
    C12A 0.113(2) 0.0542(16) 0.173(4) 0.0067(17) 0.088(3) 0.019(2)
    O1A 0.0956(12) 0.0729(11) 0.0980(13) -0.0223(9) 0.0697(11) -0.0171(9)
    O2A 0.0976(12) 0.0710(10) 0.0748(11) -0.0163(9) 0.0556(10) -0.0103(8)
    C1B 0.0507(10) 0.0544(12) 0.0461(10) -0.0010(9) 0.0197(9) 0.0011(9)
    C2B 0.0696(13) 0.0701(14) 0.0590(12) -0.0166(11) 0.0366(11) -0.0117(11)
    C3B 0.0564(11) 0.0597(12) 0.0548(12) -0.0046(10) 0.0315(10) 0.0001(9)
    C4B 0.0621(13) 0.0869(18) 0.0621(14) 0.0084(12) 0.0268(11) 0.0107(12)
    C5B 0.0839(17) 0.0836(18) 0.0889(19) 0.0283(14) 0.0484(16) 0.0166(15)
    C6B 0.104(2) 0.0592(14) 0.0893(19) 0.0052(13) 0.0657(17) -0.0066(13)
    C7B 0.0759(14) 0.0577(13) 0.0592(13) -0.0113(11) 0.0397(11) -0.0044(10)
    C8B 0.0564(11) 0.0486(11) 0.0553(11) -0.0034(9) 0.0320(10) 0.0012(9)
    C9B 0.0627(13) 0.0634(14) 0.0743(15) 0.0031(11) 0.0340(12) 0.0071(11)
    C10B 0.0598(14) 0.097(2) 0.087(2) 0.0012(14) 0.0210(14) 0.0242(17)
    C11B 0.0810(19) 0.124(3) 0.0603(16) -0.0340(19) 0.0128(14) 0.0076(17)
    C12B 0.098(2) 0.0851(18) 0.0629(15) -0.0318(16) 0.0365(15) -0.0146(13)
    O1B 0.1145(14) 0.0647(10) 0.0784(11) -0.0216(9) 0.0669(11) -0.0151(8)
    O2B 0.0770(10) 0.0655(10) 0.0799(11) -0.0185(8) 0.0474(9) -0.0119(8)
    C1C 0.116(3) 0.111(3) 0.078(2) -0.034(2) 0.0304(18) 0.0048(18)
    C2C 0.078(2) 0.205(5) 0.127(3) 0.014(3) 0.032(2) 0.053(3)
    C3C 0.095(2) 0.097(2) 0.163(4) 0.0124(19) 0.052(2) -0.016(2)
    C4C 0.099(2) 0.0790(18) 0.0844(18) 0.0012(15) 0.0488(16) -0.0135(15)
    N1C 0.0802(12) 0.0663(12) 0.0743(13) -0.0142(10) 0.0452(11) -0.0079(10)
_geom_special_details
;
 All esds (except the esd in the dihedral angle between two l.s. planes)
 are estimated using the full covariance matrix.  The cell esds are taken
 into account individually in the estimation of esds in distances, angles
 and torsion angles; correlations between esds in cell parameters are only
 used when they are defined by crystal symmetry.  An approximate (isotropic)
 treatment of cell esds is used for estimating esds involving l.s. planes.
;
loop_
    _geom_bond_atom_site_label_1
    _geom_bond_atom_site_label_2
    _geom_bond_site_symmetry_2
    _geom_bond_distance
    _geom_bond_publ_flag
    C1A O1A . 1.229(3) ?
    C1A O2A . 1.270(3) ?
    C1A C2A . 1.521(3) ?
    C2A C3A . 1.504(3) ?
    C2A H2A1 . 0.9700 ?
    C2A H2A2 . 0.9700 ?
    C3A C4A . 1.352(4) ?
    C3A C8A . 1.415(3) ?
    C4A C5A . 1.430(5) ?
    C4A H4A . 0.9300 ?
    C5A C6A . 1.359(5) ?
    C5A H5A . 0.9300 ?
    C6A C7A . 1.365(5) ?
    C6A H6A . 0.9300 ?
    C7A C8A . 1.412(4) ?
    C7A C12A . 1.450(5) ?
    C8A C9A . 1.424(4) ?
    C9A C10A . 1.335(4) ?
    C9A H9A . 0.9300 ?
    C10A C11A . 1.362(6) ?
    C10A H10A . 0.9300 ?
    C11A C12A . 1.353(5) ?
    C11A H11A . 0.9300 ?
    C12A H12A . 0.9300 ?
    C1B O2B . 1.203(2) ?
    C1B O1B . 1.310(2) ?
    C1B C2B . 1.500(3) ?
    C2B C3B . 1.503(3) ?
    C2B H2B1 . 0.9700 ?
    C2B H2B2 . 0.9700 ?
    C3B C4B . 1.360(3) ?
    C3B C8B . 1.430(3) ?
    C4B C5B . 1.391(4) ?
    C4B H4B . 0.9300 ?
    C5B C6B . 1.338(4) ?
    C5B H5B . 0.9300 ?
    C6B C7B . 1.422(4) ?
    C6B H6B . 0.9300 ?
    C7B C12B . 1.408(4) ?
    C7B C8B . 1.415(3) ?
    C8B C9B . 1.411(3) ?
    C9B C10B . 1.354(4) ?
    C9B H9B . 0.9300 ?
    C10B C11B . 1.390(5) ?
    C10B H10B . 0.9300 ?
    C11B C12B . 1.369(5) ?
    C11B H11B . 0.9300 ?
    C12B H12B . 0.9300 ?
    O1B H1B . 0.8200 ?
    C1C C2C . 1.455(6) ?
    C1C N1C . 1.462(4) ?
    C1C H1C1 . 0.9700 ?
    C1C H1C2 . 0.9700 ?
    C2C C3C . 1.510(6) ?
    C2C H2C1 . 0.9700 ?
    C2C H2C2 . 0.9700 ?
    C3C C4C . 1.489(4) ?
    C3C H3C1 . 0.9700 ?
    C3C H3C2 . 0.9700 ?
    C4C N1C . 1.484(3) ?
    C4C H4C1 . 0.9700 ?
    C4C H4C2 . 0.9700 ?
    N1C H1C3 . 0.9000 ?
    N1C H1C4 . 0.9000 ?
loop_
    _geom_angle_atom_site_label_1
    _geom_angle_atom_site_label_2
    _geom_angle_atom_site_label_3
    _geom_angle_site_symmetry_1
    _geom_angle_site_symmetry_3
    _geom_angle
    _geom_angle_publ_flag
    O1A C1A O2A . . 123.8(2) ?
    O1A C1A C2A . . 118.1(2) ?
    O2A C1A C2A . . 118.0(2) ?
    C3A C2A C1A . . 114.16(18) ?
    C3A C2A H2A1 . . 108.7 ?
    C1A C2A H2A1 . . 108.7 ?
    C3A C2A H2A2 . . 108.7 ?
    C1A C2A H2A2 . . 108.7 ?
    H2A1 C2A H2A2 . . 107.6 ?
    C4A C3A C8A . . 117.3(3) ?
    C4A C3A C2A . . 122.0(3) ?
    C8A C3A C2A . . 120.6(2) ?
    C3A C4A C5A . . 121.8(3) ?
    C3A C4A H4A . . 119.1 ?
    C5A C4A H4A . . 119.1 ?
    C6A C5A C4A . . 119.4(3) ?
    C6A C5A H5A . . 120.3 ?
    C4A C5A H5A . . 120.3 ?
    C5A C6A C7A . . 121.1(3) ?
    C5A C6A H6A . . 119.4 ?
    C7A C6A H6A . . 119.4 ?
    C6A C7A C8A . . 119.1(3) ?
    C6A C7A C12A . . 122.5(3) ?
    C8A C7A C12A . . 118.4(3) ?
    C7A C8A C3A . . 121.2(2) ?
    C7A C8A C9A . . 117.2(2) ?
    C3A C8A C9A . . 121.6(2) ?
    C10A C9A C8A . . 122.7(3) ?
    C10A C9A H9A . . 118.7 ?
    C8A C9A H9A . . 118.7 ?
    C9A C10A C11A . . 120.1(4) ?
    C9A C10A H10A . . 120.0 ?
    C11A C10A H10A . . 120.0 ?
    C12A C11A C10A . . 122.2(4) ?
    C12A C11A H11A . . 118.9 ?
    C10A C11A H11A . . 118.9 ?
    C11A C12A C7A . . 119.4(3) ?
    C11A C12A H12A . . 120.3 ?
    C7A C12A H12A . . 120.3 ?
    O2B C1B O1B . . 123.24(19) ?
    O2B C1B C2B . . 125.56(19) ?
    O1B C1B C2B . . 111.19(18) ?
    C1B C2B C3B . . 116.09(18) ?
    C1B C2B H2B1 . . 108.3 ?
    C3B C2B H2B1 . . 108.3 ?
    C1B C2B H2B2 . . 108.3 ?
    C3B C2B H2B2 . . 108.3 ?
    H2B1 C2B H2B2 . . 107.4 ?
    C4B C3B C8B . . 119.1(2) ?
    C4B C3B C2B . . 119.0(2) ?
    C8B C3B C2B . . 121.8(2) ?
    C3B C4B C5B . . 121.9(2) ?
    C3B C4B H4B . . 119.1 ?
    C5B C4B H4B . . 119.1 ?
    C6B C5B C4B . . 120.6(2) ?
    C6B C5B H5B . . 119.7 ?
    C4B C5B H5B . . 119.7 ?
    C5B C6B C7B . . 120.8(2) ?
    C5B C6B H6B . . 119.6 ?
    C7B C6B H6B . . 119.6 ?
    C12B C7B C8B . . 118.9(2) ?
    C12B C7B C6B . . 122.2(2) ?
    C8B C7B C6B . . 118.9(2) ?
    C9B C8B C7B . . 118.4(2) ?
    C9B C8B C3B . . 122.8(2) ?
    C7B C8B C3B . . 118.79(19) ?
    C10B C9B C8B . . 121.2(3) ?
    C10B C9B H9B . . 119.4 ?
    C8B C9B H9B . . 119.4 ?
    C9B C10B C11B . . 120.5(3) ?
    C9B C10B H10B . . 119.7 ?
    C11B C10B H10B . . 119.7 ?
    C12B C11B C10B . . 120.2(3) ?
    C12B C11B H11B . . 119.9 ?
    C10B C11B H11B . . 119.9 ?
    C11B C12B C7B . . 120.7(3) ?
    C11B C12B H12B . . 119.7 ?
    C7B C12B H12B . . 119.7 ?
    C1B O1B H1B . . 109.5 ?
    C2C C1C N1C . . 104.1(3) ?
    C2C C1C H1C1 . . 110.9 ?
    N1C C1C H1C1 . . 110.9 ?
    C2C C1C H1C2 . . 110.9 ?
    N1C C1C H1C2 . . 110.9 ?
    H1C1 C1C H1C2 . . 109.0 ?
    C1C C2C C3C . . 107.8(3) ?
    C1C C2C H2C1 . . 110.1 ?
    C3C C2C H2C1 . . 110.1 ?
    C1C C2C H2C2 . . 110.1 ?
    C3C C2C H2C2 . . 110.1 ?
    H2C1 C2C H2C2 . . 108.5 ?
    C4C C3C C2C . . 106.3(3) ?
    C4C C3C H3C1 . . 110.5 ?
    C2C C3C H3C1 . . 110.5 ?
    C4C C3C H3C2 . . 110.5 ?
    C2C C3C H3C2 . . 110.5 ?
    H3C1 C3C H3C2 . . 108.7 ?
    N1C C4C C3C . . 105.1(3) ?
    N1C C4C H4C1 . . 110.7 ?
    C3C C4C H4C1 . . 110.7 ?
    N1C C4C H4C2 . . 110.7 ?
    C3C C4C H4C2 . . 110.7 ?
    H4C1 C4C H4C2 . . 108.8 ?
    C1C N1C C4C . . 109.0(2) ?
    C1C N1C H1C3 . . 109.9 ?
    C4C N1C H1C3 . . 109.9 ?
    C1C N1C H1C4 . . 109.9 ?
    C4C N1C H1C4 . . 109.9 ?
    H1C3 N1C H1C4 . . 108.3 ?
loop_
    _geom_torsion_atom_site_label_1
    _geom_torsion_atom_site_label_2
    _geom_torsion_atom_site_label_3
    _geom_torsion_atom_site_label_4
    _geom_torsion_site_symmetry_1
    _geom_torsion_site_symmetry_2
    _geom_torsion_site_symmetry_3
    _geom_torsion_site_symmetry_4
    _geom_torsion
    _geom_torsion_publ_flag
    O1A C1A C2A C3A . . . . -34.4(3) ?
    O2A C1A C2A C3A . . . . 148.4(2) ?
    C1A C2A C3A C4A . . . . 103.6(3) ?
    C1A C2A C3A C8A . . . . -73.7(3) ?
    C8A C3A C4A C5A . . . . -0.4(4) ?
    C2A C3A C4A C5A . . . . -177.8(3) ?
    C3A C4A C5A C6A . . . . 1.8(5) ?
    C4A C5A C6A C7A . . . . -1.8(5) ?
    C5A C6A C7A C8A . . . . 0.5(5) ?
    C5A C6A C7A C12A . . . . -179.4(3) ?
    C6A C7A C8A C3A . . . . 0.9(3) ?
    C12A C7A C8A C3A . . . . -179.2(2) ?
    C6A C7A C8A C9A . . . . -179.9(2) ?
    C12A C7A C8A C9A . . . . 0.0(3) ?
    C4A C3A C8A C7A . . . . -1.0(3) ?
    C2A C3A C8A C7A . . . . 176.5(2) ?
    C4A C3A C8A C9A . . . . 179.9(2) ?
    C2A C3A C8A C9A . . . . -2.6(3) ?
    C7A C8A C9A C10A . . . . 0.4(4) ?
    C3A C8A C9A C10A . . . . 179.5(2) ?
    C8A C9A C10A C11A . . . . -0.8(5) ?
    C9A C10A C11A C12A . . . . 1.0(5) ?
    C10A C11A C12A C7A . . . . -0.7(5) ?
    C6A C7A C12A C11A . . . . -179.9(3) ?
    C8A C7A C12A C11A . . . . 0.2(4) ?
    O2B C1B C2B C3B . . . . 1.4(3) ?
    O1B C1B C2B C3B . . . . -179.78(19) ?
    C1B C2B C3B C4B . . . . -98.9(3) ?
    C1B C2B C3B C8B . . . . 83.3(3) ?
    C8B C3B C4B C5B . . . . 0.2(3) ?
    C2B C3B C4B C5B . . . . -177.6(2) ?
    C3B C4B C5B C6B . . . . 0.2(4) ?
    C4B C5B C6B C7B . . . . 0.0(4) ?
    C5B C6B C7B C12B . . . . 177.9(3) ?
    C5B C6B C7B C8B . . . . -0.6(4) ?
    C12B C7B C8B C9B . . . . 1.4(3) ?
    C6B C7B C8B C9B . . . . 180.0(2) ?
    C12B C7B C8B C3B . . . . -177.58(19) ?
    C6B C7B C8B C3B . . . . 1.0(3) ?
    C4B C3B C8B C9B . . . . -179.7(2) ?
    C2B C3B C8B C9B . . . . -1.9(3) ?
    C4B C3B C8B C7B . . . . -0.8(3) ?
    C2B C3B C8B C7B . . . . 176.95(18) ?
    C7B C8B C9B C10B . . . . -1.0(3) ?
    C3B C8B C9B C10B . . . . 177.8(2) ?
    C8B C9B C10B C11B . . . . -0.4(4) ?
    C9B C10B C11B C12B . . . . 1.4(4) ?
    C10B C11B C12B C7B . . . . -1.1(4) ?
    C8B C7B C12B C11B . . . . -0.3(4) ?
    C6B C7B C12B C11B . . . . -178.9(2) ?
    N1C C1C C2C C3C . . . . -25.7(4) ?
    C1C C2C C3C C4C . . . . 14.4(5) ?
    C2C C3C C4C N1C . . . . 2.8(4) ?
    C2C C1C N1C C4C . . . . 28.0(4) ?
    C3C C4C N1C C1C . . . . -19.1(3) ?
loop_
    _geom_hbond_atom_site_label_D
    _geom_hbond_atom_site_label_H
    _geom_hbond_atom_site_label_A
    _geom_hbond_site_symmetry_A
    _geom_hbond_distance_DH
    _geom_hbond_distance_HA
    _geom_hbond_distance_DA
    _geom_hbond_angle_DHA
    O1B H1B O2A . 0.82 1.77 2.581(2) 170.1
    N1C H1C3 O2A . 0.90 1.83 2.728(3) 174.6
    N1C H1C4 O1A 3_666 0.90 1.83 2.719(3) 168.8
_iucr_refine_instructions_details
;
TITL 1107151yfj_0m in P21/c
CELL  0.71073   9.4696  19.3590  14.3888   90.000  115.975   90.000
ZERR     4.00   0.0012   0.0020   0.0014    0.000    0.006    0.000
LATT   1
SYMM  - X, 1/2 + Y, 1/2 - Z
SFAC  C    H    N    O
UNIT  112  116  4    16
MERG   2
HTAB   O1B O2A
HTAB   N1C  O2A
EQIV  $1 -x+1, -y+1, -z+1
HTAB  N1C  O1A_$1
DELU     0.0020   0.0020 C3A C4A
FMAP   2
PLAN    2
SIZE     0.15   0.18   0.24
ACTA
BOND   $H
CONF
WGHT     0.10350     0.54720
L.S.   5
TEMP    25.00
FVAR     0.16877
MOLE    1
C1A   1    0.769441    0.569185    0.509588    11.00000    0.06224    0.05535 =
        0.07561    0.00292    0.04234    0.00014
C2A   1    0.877819    0.631065    0.529448    11.00000    0.06707    0.06862 =
        0.09997    0.00299    0.05000   -0.00537
AFIX   23
H2A1  2    0.983702    0.617309    0.576632    11.00000   -1.20000
H2A2  2    0.878914    0.644509    0.464826    11.00000   -1.20000
AFIX    0
C3A   1    0.832312    0.692695    0.573973    11.00000    0.06825    0.06043 =
        0.06892   -0.00006    0.03333   -0.01837
C4A   1    0.909924    0.709771    0.675004    11.00000    0.09552    0.09495 =
        0.07203    0.00504    0.02055   -0.03092
AFIX   43
H4A   2    0.996276    0.683557    0.717882    11.00000   -1.20000
AFIX    0
C5A   1    0.862994    0.766998    0.717800    11.00000    0.15930    0.12593 =
        0.06102   -0.03413    0.04553   -0.06163
AFIX   43
H5A   2    0.919943    0.778555    0.787135    11.00000   -1.20000
AFIX    0
C6A   1    0.734388    0.804335    0.656191    11.00000    0.15614    0.08553 =
        0.10768   -0.02335    0.07880   -0.03313
AFIX   43
H6A   2    0.701980    0.840749    0.684394    11.00000   -1.20000
AFIX    0
C7A   1    0.651902    0.789319    0.553586    11.00000    0.10672    0.05261 =
        0.10903   -0.00099    0.07181   -0.01244
C8A   1    0.701027    0.733610    0.511510    11.00000    0.07239    0.04621 =
        0.07622    0.00488    0.04450   -0.01093
C9A   1    0.611692    0.719851    0.404162    11.00000    0.09357    0.06563 =
        0.07368    0.00984    0.03248   -0.02007
AFIX   43
H9A   2    0.641602    0.683223    0.374891    11.00000   -1.20000
AFIX    0
C10A  1    0.486728    0.757408    0.343833    11.00000    0.11457    0.08182 =
        0.10559    0.03357    0.01496   -0.02255
AFIX   43
H10A  2    0.432364    0.747064    0.273856    11.00000   -1.20000
AFIX    0
C11A  1    0.438764    0.810854    0.384644    11.00000    0.10643    0.08109 =
        0.14625    0.03569    0.04020   -0.00472
AFIX   43
H11A  2    0.350520    0.835998    0.341678    11.00000   -1.20000
AFIX    0
C12A  1    0.515191    0.828594    0.485597    11.00000    0.11290    0.05423 =
        0.17296    0.01895    0.08832    0.00673
AFIX   43
H12A  2    0.480333    0.865650    0.511140    11.00000   -1.20000
AFIX    0
O1A   4    0.710875    0.558822    0.569559    11.00000    0.09564    0.07292 =
        0.09800   -0.01712    0.06969   -0.02225
O2A   4    0.749810    0.529686    0.434436    11.00000    0.09757    0.07097 =
        0.07478   -0.01030    0.05560   -0.01632
MOLE    2
C1B   1    0.878877    0.496575    0.254768    11.00000    0.05075    0.05437 =
        0.04614    0.00108    0.01973   -0.00101
C2B   1    0.967463    0.512304    0.192702    11.00000    0.06963    0.07008 =
        0.05904   -0.01166    0.03663   -0.01659
AFIX   23
H2B1  2    1.076499    0.520539    0.240262    11.00000   -1.20000
H2B2  2    0.926219    0.554857    0.154903    11.00000   -1.20000
AFIX    0
C3B   1    0.962333    0.457723    0.116990    11.00000    0.05640    0.05972 =
        0.05484    0.00012    0.03151   -0.00462
C4B   1    1.085392    0.413371    0.143947    11.00000    0.06211    0.08692 =
        0.06214    0.01073    0.02684    0.00840
AFIX   43
H4B   2    1.168509    0.416565    0.209628    11.00000   -1.20000
AFIX    0
C5B   1    1.090434    0.363364    0.076041    11.00000    0.08390    0.08357 =
        0.08886    0.01662    0.04840    0.02827
AFIX   43
H5B   2    1.176186    0.333734    0.096972    11.00000   -1.20000
AFIX    0
C6B   1    0.972993    0.357506   -0.019142    11.00000    0.10438    0.05922 =
        0.08931   -0.00663    0.06574    0.00516
AFIX   43
H6B   2    0.978019    0.323819   -0.063677    11.00000   -1.20000
AFIX    0
C7B   1    0.840606    0.402193   -0.052977    11.00000    0.07586    0.05768 =
        0.05921   -0.00444    0.03968   -0.01131
C8B   1    0.834179    0.452699    0.016160    11.00000    0.05645    0.04858 =
        0.05528    0.00121    0.03204   -0.00340
C9B   1    0.702399    0.496804   -0.018164    11.00000    0.06270    0.06344 =
        0.07435    0.00707    0.03398    0.00307
AFIX   43
H9B   2    0.695717    0.529753    0.026779    11.00000   -1.20000
AFIX    0
C10B  1    0.585446    0.492044   -0.115363    11.00000    0.05983    0.09664 =
        0.08749    0.02416    0.02100    0.00122
AFIX   43
H10B  2    0.499393    0.521491   -0.136205    11.00000   -1.20000
AFIX    0
C11B  1    0.593009    0.443479   -0.184242    11.00000    0.08102    0.12401 =
        0.06030    0.00756    0.01280   -0.03397
AFIX   43
H11B  2    0.513266    0.441292   -0.251307    11.00000   -1.20000
AFIX    0
C12B  1    0.717503    0.398863   -0.153633    11.00000    0.09826    0.08507 =
        0.06292   -0.01463    0.03648   -0.03179
AFIX   43
H12B  2    0.720765    0.366018   -0.199821    11.00000   -1.20000
AFIX    0
O1B   4    0.890426    0.547358    0.317851    11.00000    0.11454    0.06466 =
        0.07843   -0.01507    0.06686   -0.02159
AFIX   83
H1B   2    0.840811    0.537735    0.350649    11.00000   -1.50000
AFIX    0
O2B   4    0.807916    0.444144    0.249989    11.00000    0.07697    0.06549 =
        0.07994   -0.01190    0.04736   -0.01852
MOLE    3
C1C   1    0.667467    0.388670    0.547978    11.00000    0.11634    0.11138 =
        0.07821    0.00478    0.03041   -0.03369
AFIX   23
H1C1  2    0.727546    0.423957    0.597345    11.00000   -1.20000
H1C2  2    0.596367    0.366969    0.571331    11.00000   -1.20000
AFIX    0
C2C   1    0.770810    0.337815    0.535320    11.00000    0.07837    0.20483 =
        0.12732    0.05333    0.03169    0.01351
AFIX   23
H2C1  2    0.784562    0.298680    0.580590    11.00000   -1.20000
H2C2  2    0.873044    0.358047    0.552747    11.00000   -1.20000
AFIX    0
C3C   1    0.696152    0.314674    0.423841    11.00000    0.09482    0.09746 =
        0.16299   -0.01644    0.05189    0.01241
AFIX   23
H3C1  2    0.773378    0.313840    0.396545    11.00000   -1.20000
H3C2  2    0.652056    0.268740    0.417818    11.00000   -1.20000
AFIX    0
C4C   1    0.570228    0.365708    0.366539    11.00000    0.09907    0.07902 =
        0.08442   -0.01355    0.04882    0.00119
AFIX   23
H4C1  2    0.587161    0.386787    0.311087    11.00000   -1.20000
H4C2  2    0.467900    0.343670    0.337348    11.00000   -1.20000
AFIX    0
N1C   3    0.581189    0.418105    0.444687    11.00000    0.08022    0.06628 =
        0.07427   -0.00795    0.04522   -0.01424
AFIX   23
H1C3  2    0.631263    0.455914    0.437977    11.00000   -1.20000
H1C4  2    0.484222    0.430659    0.435060    11.00000   -1.20000
AFIX    0
HKLF    4  1.0 -1.00  0.00  0.00  0.00 -1.00  0.00  1.00  0.00  1.00
END
;
data_global
_journal_date_recd_electronic     2012-02-24
_journal_date_accepted     2012-03-07
_journal_name_full     'Acta Crystallographica, Section E'
_journal_year     2012
_journal_volume     68
_journal_issue      4
_journal_page_first     o1113
_journal_page_last     o1113
_journal_paper_category     QO
_journal_paper_doi     10.1107/S160053681201001X
_journal_coeditor_code     WN2468
_publ_contact_author
;
 Yin, Fu-Jun'
Jiangsu Marine Resources Development
Research Institute
Huai hai Institute of Technology
Lianyungang 222005
People's Republic of China
;
_publ_contact_author_email     yfj1999@126.com
_publ_contact_author_fax     '086-0518-85895905'
_publ_contact_author_phone     '086-15961378832'
_publ_section_title
;
Pyrrolidin-1-ium 2-(naphthalen-1-yl)acetate--2-(naphthalen-1-yl)acetic acid
(1/1)
;
loop_
    _publ_author_name
    _publ_author_address
    'Zhao Hong'
;
Department of Chemical Engineering
Huaihai Institute of Technology
Lianyungang 222005
People's Republic of China
;
    'Yin, Fu-Jun'
;
Jiangsu Marine Resources Development
Research Institute
Huai hai Institute of Technology
Lianyungang 222005
People's Republic of China
;
    'Xu, Xing-You'
;
Huai yin Insititute of Technology
Huaiyin 223003
People's Republic of China
;
    'Han, Li-Jun'
;
Department of Mathematics and Science
Huaihai Institute of Technology
Lianyungang 222005
People's Republic of China
;
    'Ren, Li'
;
Qian'an College
Hebei United University
Tangshan 063009
People's Republic of China
;
