# Supplementary material for: Pyrrolidin-1-ium 2-(naphthalen-1-yl)acetate–2-(naphthalen-1-yl)acetic acid (1/1)
Source: Acta Crystallogr Sect E Struct Rep Online. 2012 Mar 17;68(Pt 4):o1113. doi: 10.1107/S160053681201001X (PMC3344061; doi:10.1107/S160053681201001X)
Supplement: Supplementary file 2 [file e-68-o1113-Isup2.hkl]

#
# h,k,l, Fc-squared, Fo-squared, sigma(Fo-squared) and status flag
#
data_I
_shelx_title ' 1107151yfj_0m in P21/c'
_shelx_refln_list_code          4
_shelx_F_calc_maximum      177.90
_exptl_crystal_F_000       944.00
_reflns_d_resolution_high  0.7695
 
loop_
 _symmetry_equiv_pos_as_xyz
 'x, y, z'
 '-x, y+1/2, -z+1/2'
 '-x, -y, -z'
 'x, -y-1/2, z-1/2'
 
_cell_length_a     9.4696
_cell_length_b    19.3590
_cell_length_c    14.3888
_cell_angle_alpha  90.000
_cell_angle_beta  115.975
_cell_angle_gamma  90.000
 
_shelx_F_squared_multiplier     1.000
 
loop_
 _refln_index_h
 _refln_index_k
 _refln_index_l
 _refln_F_squared_calc
 _refln_F_squared_meas
 _refln_F_squared_sigma
 _refln_observed_status
   1   0   0      208.51      314.81      3.64 o
   2   0   0     1909.77     2179.05     21.90 o
   3   0   0      404.80      347.98      5.18 o
   4   0   0      122.03      114.13      2.23 o
   5   0   0      346.56      338.13      4.76 o
   6   0   0      163.04      136.28      4.22 o
   7   0   0      271.88      287.81      6.81 o
   8   0   0       16.46        7.61      2.43 o
   9   0   0        5.11       10.53      2.64 o
  10   0   0       12.23       16.52      3.16 o
  11   0   0        5.89        0.97      2.77 o
   1   1   0     2301.38     2492.68     19.12 o
   2   1   0     6260.36     5778.33     40.03 o
   3   1   0      224.78      244.66      2.64 o
   4   1   0     1531.33     1528.38     11.20 o
   5   1   0      328.89      322.16      3.76 o
   6   1   0       65.51       56.03      2.28 o
   7   1   0      107.40      113.14      3.06 o
   8   1   0       28.63       23.95      2.06 o
   9   1   0        0.27       -1.05      1.40 o
  10   1   0        6.05        9.07      2.03 o
  11   1   0        0.57        2.19      1.94 o
   1   2   0     6679.30     6347.10     47.90 o
   2   2   0      639.11      742.26      6.63 o
   3   2   0        8.47        8.43      0.69 o
   4   2   0       15.46        9.62      0.80 o
   5   2   0      177.33      180.41      2.76 o
   6   2   0      200.59      199.91      3.61 o
   7   2   0       92.46       85.50      2.75 o
   8   2   0        2.17        4.56      1.53 o
   9   2   0        0.30       -0.92      1.49 o
  10   2   0        0.27        0.30      1.70 o
  11   2   0        4.89        3.82      2.29 o
   1   3   0     7796.80     7797.65     68.37 o
   2   3   0     2751.98     2206.93     16.08 o
   3   3   0      814.57      797.56      6.88 o
   4   3   0     1208.10     1265.31      9.68 o
   5   3   0      450.96      475.94      4.93 o
   6   3   0      170.13      159.18      3.23 o
   7   3   0      184.16      183.69      5.72 o
   8   3   0      207.25      195.26      4.29 o
   9   3   0        7.91        4.75      1.71 o
  10   3   0        0.97       -0.74      1.69 o
   0   4   0     2481.03     2535.49     32.27 o
   1   4   0       97.72       57.04      1.14 o
   2   4   0      216.70      191.85      2.27 o
   3   4   0       78.59      116.91      1.80 o
   4   4   0       36.12       31.33      1.32 o
   5   4   0       17.41       19.28      1.17 o
   6   4   0        2.75        2.24      1.03 o
   7   4   0       13.87       15.74      1.80 o
   8   4   0        0.03       -0.80      1.31 o
   9   4   0        6.90        9.81      1.91 o
  10   4   0        2.93        1.02      1.82 o
   1   5   0     3979.10     4034.80     31.66 o
   2   5   0      453.01      472.58      4.42 o
   3   5   0     1435.97     1515.26     11.95 o
   4   5   0     1722.21     1777.92     13.98 o
   5   5   0      320.90      312.41      4.41 o
   6   5   0       85.28       88.70      2.21 o
   7   5   0      100.55       88.10      2.71 o
   8   5   0       14.30       13.14      1.72 o
   9   5   0        0.65        2.70      2.16 o
  10   5   0        2.39        0.85      1.94 o
   0   6   0        0.33        2.35      0.85 o
   1   6   0      355.31      307.63      4.00 o
   2   6   0      695.89      659.64      5.83 o
   3   6   0      154.33      132.30      2.41 o
   4   6   0      386.98      428.30      4.31 o
   5   6   0        0.42        2.47      0.82 o
   6   6   0        2.82        5.09      1.01 o
   7   6   0       12.76       16.57      1.70 o
   8   6   0        6.74        4.33      1.47 o
   9   6   0        5.62        6.44      2.55 o
  10   6   0        0.97        2.00      1.99 o
   1   7   0      559.76      596.87      5.30 o
   2   7   0      201.97      199.64      2.56 o
   3   7   0      365.42      413.87      4.42 o
   4   7   0       33.59       26.96      1.40 o
   5   7   0        7.80        4.74      0.89 o
   6   7   0       35.16       45.85      1.80 o
   7   7   0        8.10        7.97      1.52 o
   8   7   0        0.32       -0.52      1.36 o
   9   7   0       17.48       24.31      2.49 o
  10   7   0        6.30       11.38      2.34 o
   0   8   0     1592.95     1659.86     22.87 o
   1   8   0       85.99       98.89      1.73 o
   2   8   0     1674.25     1655.42     14.28 o
   3   8   0      312.47      359.17      4.15 o
   4   8   0       92.65       67.35      1.80 o
   5   8   0      276.59      255.65      4.37 o
   6   8   0        7.05        6.05      1.60 o
   7   8   0       40.89       23.88      1.98 o
   8   8   0       31.67       35.72      2.41 o
   9   8   0       17.53       23.27      2.44 o
  10   8   0        4.39        1.12      2.66 o
   1   9   0       66.04       86.22      1.62 o
   2   9   0        0.10        0.40      0.57 o
   3   9   0        0.33        0.29      0.99 o
   4   9   0       15.40       13.87      1.09 o
   5   9   0        3.13        1.65      0.92 o
   6   9   0      140.46      129.30      2.98 o
   7   9   0       30.05       26.67      3.55 o
   8   9   0        2.62        3.22      1.55 o
   9   9   0        0.15       -0.46      1.78 o
  10   9   0        0.70       -1.37      2.71 o
   0  10   0      146.35      154.99      4.34 o
   1  10   0      294.87      328.69      3.71 o
   2  10   0       94.21       91.21      1.92 o
   3  10   0      382.93      363.37      4.35 o
   4  10   0      241.97      258.70      4.25 o
   5  10   0        4.16       10.79      1.40 o
   6  10   0        0.04       -0.01      1.31 o
   7  10   0       15.75       19.02      1.88 o
   8  10   0        0.03        2.24      2.16 o
   9  10   0        0.09        2.90      2.67 o
  10  10   0        0.19       -2.84      6.05 o
   1  11   0       35.83       33.12      1.36 o
   2  11   0       77.19      107.37      2.14 o
   3  11   0       32.60       38.26      1.47 o
   4  11   0       88.06       87.06      2.23 o
   5  11   0        0.02       -1.28      1.28 o
   6  11   0      152.40      117.90      3.97 o
   7  11   0        0.10        1.94      2.09 o
   8  11   0        0.65       -0.96      3.66 o
   9  11   0        0.81       -2.55      2.55 o
   0  12   0      317.93      273.77      4.98 o
   1  12   0      582.69      568.29      5.71 o
   2  12   0      160.19      154.75      4.54 o
   3  12   0        2.95       -0.75      0.75 o
   4  12   0       62.31       69.21      2.56 o
   5  12   0       28.93       16.97      2.26 o
   6  12   0        0.91        1.10      1.71 o
   7  12   0        8.24        8.60      1.99 o
   8  12   0        0.02       -0.23      2.21 o
   9  12   0        0.88        0.55      3.11 o
   1  13   0      472.50      488.51      6.11 o
   2  13   0       15.45       14.07      1.45 o
   3  13   0        7.88        2.82      1.14 o
   4  13   0      109.86      101.39      3.41 o
   5  13   0       73.08       76.85      4.66 o
   6  13   0       86.38       92.72      3.76 o
   7  13   0       67.49       75.31      4.42 o
   8  13   0        3.51        1.94      2.42 o
   9  13   0        0.27       -1.98      2.59 o
   0  14   0      126.24      140.94      5.58 o
   1  14   0       10.65        8.59      1.66 o
   2  14   0        6.31        3.82      1.27 o
   3  14   0       60.08       61.50      2.86 o
   4  14   0      128.04      128.97      5.66 o
   5  14   0       24.62       19.76      2.32 o
   6  14   0       30.37       30.76      3.04 o
   7  14   0        0.36       -1.07      1.81 o
   8  14   0        0.87        7.70      2.75 o
   9  14   0       11.29       19.92      4.47 o
   1  15   0       93.93       99.63      3.88 o
   2  15   0        0.10        0.79      1.62 o
   3  15   0        1.12       -1.41      2.03 o
   4  15   0        0.16       -1.32      1.32 o
   5  15   0        3.60        0.71      1.74 o
   6  15   0       76.62       71.04      3.57 o
   7  15   0       12.30        6.89      2.31 o
   8  15   0        1.53        2.26      4.59 o
   0  16   0      218.87      208.96      7.19 o
   1  16   0        4.25        2.18      1.76 o
   2  16   0        9.62        3.76      1.94 o
   3  16   0       54.33       47.87      2.92 o
   4  16   0        0.08       -0.31      1.95 o
   5  16   0       15.86       14.62      2.77 o
   6  16   0        7.36        7.51      2.23 o
   7  16   0       28.81       37.34      3.22 o
   8  16   0        0.10       -2.35      2.58 o
   1  17   0       40.13       48.53      3.10 o
   2  17   0      295.27      325.02      6.73 o
   3  17   0       69.94       66.37      3.45 o
   4  17   0        0.18        2.14      2.21 o
   5  17   0        3.92        2.00      2.36 o
   6  17   0       20.55       24.58      3.35 o
   7  17   0       12.37       11.56      3.20 o
   8  17   0        1.57        0.53      3.72 o
   0  18   0       18.61        8.21      3.20 o
   1  18   0        2.79        2.47      2.84 o
   2  18   0       61.10       61.69      5.47 o
   3  18   0        0.39        0.54      1.89 o
   4  18   0        5.96        3.63      2.49 o
   5  18   0        2.55       -1.71      2.80 o
   6  18   0       13.81       13.21      3.31 o
   7  18   0        7.55        4.07      3.09 o
   1  19   0       10.15        5.94      2.33 o
   2  19   0       11.21       20.66      3.90 o
   3  19   0        0.12       -1.98      1.98 o
   4  19   0        1.17       -0.92      2.46 o
   5  19   0        5.10        7.99      2.94 o
   6  19   0        4.00        5.96      4.05 o
   7  19   0        8.91       11.30      3.62 o
   0  20   0       81.01      109.48      6.58 o
   1  20   0       80.74       79.24      4.08 o
   2  20   0        4.50        7.65      2.46 o
   3  20   0        2.38        5.31      2.40 o
   4  20   0        5.77        1.51      2.80 o
   5  20   0        0.20       -2.08      2.79 o
   6  20   0       14.06       11.26      5.04 o
   1  21   0       10.32       13.59      2.81 o
   2  21   0       16.47       14.13      2.71 o
   3  21   0        0.01        1.44      2.71 o
   4  21   0        0.01       -2.46      2.75 o
   5  21   0        9.32       14.60      3.69 o
   6  21   0       11.95       11.09      4.30 o
   0  22   0      113.91      110.07      9.48 o
   1  22   0       22.63       24.53      3.27 o
   2  22   0        6.35        7.05      2.67 o
   3  22   0        2.02        1.76      3.06 o
   4  22   0       14.83       11.67      3.62 o
   5  22   0        3.17       -3.23      3.23 o
   1  23   0       18.70       24.41      3.40 o
   2  23   0        0.16        6.86      2.77 o
   3  23   0        0.23        1.00      2.85 o
   4  23   0        5.90        5.17      3.25 o
   0  24   0        1.93       -0.53      3.97 o
   1  24   0        0.02        0.95      2.74 o
   2  24   0       13.13       15.03      3.28 o
   3  24   0        0.67        3.51      3.34 o
   1  25   0       10.36        4.09      2.95 o
 -11   1   1        1.64        2.33      2.69 o
 -10   1   1        8.91        6.13      1.83 o
  -9   1   1      177.55      169.72      4.25 o
  -8   1   1       64.73       51.78      2.49 o
  -7   1   1       12.61       10.33      1.38 o
  -6   1   1      112.75      119.25      2.72 o
  -5   1   1        7.42        7.19      0.80 o
  -4   1   1        1.39        1.50      0.56 o
  -3   1   1      101.41      111.84      1.75 o
  -2   1   1      742.91      813.99      5.85 o
  -1   1   1      355.03      245.73      3.17 o
   1   1   1     4448.37     5011.36     49.48 o
   2   1   1    14111.85    14933.22    104.07 o
   3   1   1      145.67      107.09      1.59 o
   4   1   1      249.13      251.15      2.88 o
   5   1   1        1.45        4.95      0.80 o
   6   1   1      315.04      295.13      4.56 o
   7   1   1       71.58       73.71      2.76 o
   8   1   1       41.86       39.05      2.41 o
   9   1   1        1.29        0.03      1.53 o
  10   1   1       11.45        8.62      2.06 o
 -11   2   1        2.58        4.32      2.28 o
 -10   2   1        1.23        3.38      1.93 o
  -9   2   1       48.61       53.90      2.74 o
  -8   2   1       16.42       15.45      1.80 o
  -7   2   1        2.35        0.48      1.05 o
  -6   2   1       25.36       17.23      1.36 o
  -5   2   1        5.55        8.60      0.86 o
  -4   2   1       88.77       57.37      1.39 o
  -3   2   1     1657.23     1595.39     11.51 o
  -2   2   1    12073.71    12081.32     89.97 o
  -1   2   1     1633.64     1931.08     17.24 o
   0   2   1      756.91      623.69      5.96 o
   1   2   1      246.98      249.47      2.63 o
   2   2   1      558.08      510.92      4.52 o
   3   2   1       73.58       56.56      1.23 o
   4   2   1        9.28       21.47      1.85 o
   5   2   1       74.66       70.85      1.84 o
   6   2   1        3.98        3.16      1.11 o
   7   2   1       31.31       32.79      2.51 o
   8   2   1      181.57      185.54      4.28 o
   9   2   1       10.48        3.98      1.74 o
  10   2   1        0.71        2.34      1.76 o
 -11   3   1       15.31       16.84      2.68 o
 -10   3   1        0.33        0.56      1.82 o
  -9   3   1       49.59       45.50      2.68 o
  -8   3   1       19.26       19.54      1.87 o
  -7   3   1       79.00       78.35      2.52 o
  -6   3   1        0.53        1.23      0.94 o
  -5   3   1      143.49      117.95      2.60 o
  -4   3   1     2470.87     2356.02     16.32 o
  -3   3   1        1.13        0.28      0.53 o
  -2   3   1    22639.12    23764.93    162.84 o
  -1   3   1      272.26      262.65      2.70 o
   0   3   1     1424.33     1371.77     12.64 o
   1   3   1      667.14      618.16      6.67 o
   2   3   1     6349.99     6219.92     40.06 o
   3   3   1      164.78      155.50      3.47 o
   4   3   1       39.22       27.09      1.33 o
   5   3   1       31.44       35.54      1.42 o
   6   3   1       68.92       78.91      2.37 o
   7   3   1       83.44       79.78      2.76 o
   8   3   1       49.84       69.39      2.89 o
   9   3   1        2.67        4.32      1.61 o
  10   3   1        4.72        6.82      2.49 o
 -11   4   1        0.12        0.77      2.06 o
 -10   4   1        1.25       -1.78      1.78 o
  -9   4   1        9.70        8.68      1.95 o
  -8   4   1        0.27       -1.54      1.54 o
  -7   4   1       23.98       27.74      1.77 o
  -6   4   1       19.78       25.32      1.32 o
  -5   4   1      543.91      477.39      4.93 o
  -4   4   1      641.85      565.24      5.16 o
  -3   4   1     4357.01     4201.48     41.34 o
  -2   4   1      553.54      784.84      7.21 o
  -1   4   1    11808.46    12466.89     96.18 o
   0   4   1      253.14      206.00      2.76 o
   1   4   1     5816.61     6060.55     61.07 o
   2   4   1     1929.85     1842.22     12.72 o
   3   4   1     3486.38     3041.13     22.20 o
   4   4   1        4.22        3.80      0.65 o
   5   4   1       14.93       15.03      1.19 o
   6   4   1       48.24       40.02      2.22 o
   7   4   1       32.13       24.01      1.89 o
   8   4   1        3.62        5.04      1.59 o
   9   4   1        7.16        7.70      1.84 o
  10   4   1        0.55       -0.15      1.78 o
 -11   5   1       22.39       24.56      2.91 o
 -10   5   1        0.41        0.38      1.89 o
  -9   5   1        0.11       -0.31      1.64 o
  -8   5   1        1.59        1.07      1.37 o
  -7   5   1       26.51       30.45      2.03 o
  -6   5   1       18.21       23.89      1.35 o
  -5   5   1        4.10        2.93      0.85 o
  -4   5   1      503.40      469.36      5.48 o
  -3   5   1      504.83      500.81      4.36 o
  -2   5   1      921.40      947.53      7.67 o
  -1   5   1    21613.65    21157.92    183.89 o
   0   5   1     1069.99      918.78      9.26 o
   1   5   1       49.66       48.02      3.57 o
   2   5   1     1588.64     1674.90     11.74 o
   3   5   1      263.67      302.58      4.71 o
   4   5   1      629.82      605.57      6.65 o
   5   5   1       20.58       22.99      1.36 o
   6   5   1       34.11       37.31      2.43 o
   7   5   1        2.57       -1.39      1.39 o
   8   5   1        3.19        1.26      1.37 o
   9   5   1       43.64       48.88      2.79 o
  10   5   1        1.99        2.82      1.86 o
 -11   6   1        0.02        0.13      2.13 o
 -10   6   1        4.50        5.77      2.00 o
  -9   6   1       24.76       22.30      3.11 o
  -8   6   1        1.56        2.01      1.39 o
  -7   6   1        5.74        5.46      1.84 o
  -6   6   1      181.95      159.13      3.13 o
  -5   6   1      285.26      291.11      4.37 o
  -4   6   1      127.79      137.42      2.49 o
  -3   6   1        2.79       12.61      1.41 o
  -2   6   1      451.13      413.18      4.02 o
  -1   6   1     5397.59     5603.29     49.46 o
   0   6   1      188.95      160.50      2.00 o
   1   6   1     2513.15     2532.05     22.27 o
   2   6   1      294.53      288.40      3.28 o
   3   6   1       98.86       90.46      1.75 o
   4   6   1      660.47      675.86      6.82 o
   5   6   1      109.94       95.30      2.44 o
   6   6   1       87.38       72.12      2.16 o
   7   6   1        3.66        1.70      1.25 o
   8   6   1       38.94       36.85      2.35 o
   9   6   1        2.75        2.66      1.67 o
  10   6   1        1.77        3.35      2.15 o
 -10   7   1        7.88       10.96      2.23 o
  -9   7   1        9.78        9.69      1.98 o
  -8   7   1       15.80       13.15      1.80 o
  -7   7   1       60.69       48.50      2.43 o
  -6   7   1        2.58        6.08      1.12 o
  -5   7   1       55.29       62.77      1.90 o
  -4   7   1        1.65       11.48      0.81 o
  -3   7   1      549.89      639.02      6.00 o
  -2   7   1       75.49       35.78      1.11 o
  -1   7   1        9.59        2.02      0.78 o
   0   7   1     3063.58     3340.70     24.23 o
   1   7   1      595.21      685.49      6.00 o
   2   7   1       17.02       20.79      0.88 o
   3   7   1      934.08     1130.26      9.61 o
   4   7   1      777.66      727.50      6.53 o
   5   7   1        0.00        1.47      1.09 o
   6   7   1       97.37       90.48      2.72 o
   7   7   1        0.60        2.25      1.26 o
   8   7   1        9.71        9.02      1.69 o
   9   7   1        0.34        0.88      1.82 o
  10   7   1       11.45       13.80      2.55 o
 -10   8   1        1.05       -0.13      1.84 o
  -9   8   1        0.01       -1.53      1.53 o
  -8   8   1        9.20       10.00      2.76 o
  -7   8   1        0.08       -0.32      1.25 o
  -6   8   1      204.61      193.41      3.84 o
  -5   8   1       97.96       95.37      2.33 o
  -4   8   1      103.26       94.84      2.05 o
  -3   8   1      192.68      180.91      2.64 o
  -2   8   1      497.59      420.75      4.30 o
  -1   8   1        5.02        2.54      0.50 o
   0   8   1        5.20       17.15      0.82 o
   1   8   1      676.82      645.94      5.82 o
   2   8   1      343.89      389.99      4.57 o
   3   8   1       34.22       42.42      1.84 o
   4   8   1        6.79       10.95      1.08 o
   5   8   1       13.60       10.06      1.16 o
   6   8   1       27.35       35.24      2.04 o
   7   8   1        4.80        6.71      1.44 o
   8   8   1        0.37       -1.39      2.21 o
   9   8   1        5.78        4.16      1.97 o
  10   8   1        3.73        2.51      2.19 o
 -10   9   1        2.90        4.34      2.97 o
  -9   9   1        3.53        3.52      2.49 o
  -8   9   1        0.27        2.81      1.53 o
  -7   9   1       50.50       46.04      2.38 o
  -6   9   1       27.25       31.22      2.06 o
  -5   9   1       61.81       58.93      1.95 o
  -4   9   1      143.26      137.69      2.84 o
  -3   9   1        4.07        3.07      0.74 o
  -2   9   1      295.61      304.67      3.79 o
  -1   9   1      285.16      309.02      3.38 o
   0   9   1      207.76      165.08      2.29 o
   1   9   1      209.40      224.94      2.92 o
   2   9   1     2575.45     2559.02     53.33 o
   3   9   1       95.66       98.09      2.17 o
   4   9   1       54.47       57.94      2.04 o
   5   9   1       53.90       58.48      2.30 o
   6   9   1       36.58       34.67      2.09 o
   7   9   1        0.02       -1.27      1.27 o
   8   9   1        2.39        2.57      1.57 o
   9   9   1       18.43       19.86      2.65 o
  10   9   1        2.46       -1.96      3.03 o
 -10  10   1        0.09        0.21      2.70 o
  -9  10   1        0.85       -2.14      2.14 o
  -8  10   1       31.59       32.83      3.41 o
  -7  10   1       22.08       22.76      2.82 o
  -6  10   1       22.77       23.79      1.60 o
  -5  10   1       38.01       37.16      1.62 o
  -4  10   1        0.13       -0.52      0.76 o
  -3  10   1       15.71       22.85      1.15 o
  -2  10   1       93.65      110.07      2.21 o
  -1  10   1      134.45      147.13      2.22 o
   0  10   1      832.95      745.06      6.70 o
   1  10   1      412.35      413.61      4.42 o
   2  10   1       48.90       46.64      1.56 o
   3  10   1       21.12       20.31      1.21 o
   4  10   1        2.62        1.35      0.82 o
   5  10   1      136.94      144.71      4.78 o
   6  10   1       14.02       10.52      1.66 o
   7  10   1        5.56        3.06      1.49 o
   8  10   1        0.33       -1.47      1.47 o
   9  10   1        3.28        8.22      3.03 o
 -10  11   1        0.59       -0.84      2.75 o
  -9  11   1        1.74        2.41      2.62 o
  -8  11   1        2.96       -1.09      2.16 o
  -7  11   1      104.65      101.52      3.90 o
  -6  11   1        2.82        3.39      1.60 o
  -5  11   1      302.90      324.75      6.04 o
  -4  11   1       24.25       34.56      1.91 o
  -3  11   1       19.00       12.04      1.27 o
  -2  11   1        2.20        5.02      0.73 o
  -1  11   1        0.93        0.32      0.83 o
   0  11   1      634.25      576.74      5.61 o
   1  11   1     1195.98     1291.99     10.81 o
   2  11   1      591.07      656.74      6.51 o
   3  11   1        7.80        9.20      1.07 o
   4  11   1       57.35       68.35      2.50 o
   5  11   1      144.72      110.47      3.14 o
   6  11   1      120.04      127.56      3.76 o
   7  11   1        2.27       -0.55      1.75 o
   8  11   1        0.30        1.50      2.46 o
   9  11   1        2.38        5.09      2.82 o
  -9  12   1        0.01       -1.33      2.46 o
  -8  12   1        2.00        0.95      2.42 o
  -7  12   1        0.01        1.40      1.78 o
  -6  12   1        0.12        1.25      1.60 o
  -5  12   1        0.41       -1.35      1.35 o
  -4  12   1      835.25      837.55      9.32 o
  -3  12   1       13.72       13.96      1.31 o
  -2  12   1      537.40      557.86      6.67 o
  -1  12   1      178.47      197.15      3.53 o
   0  12   1      173.11      173.82      2.73 o
   1  12   1       94.15       91.52      2.70 o
   2  12   1        0.24        0.55      0.84 o
   3  12   1       62.01       56.97      2.14 o
   4  12   1        6.05        8.93      1.45 o
   5  12   1        0.31        0.20      1.53 o
   6  12   1        0.27        1.26      1.74 o
   7  12   1        0.24        2.34      2.23 o
   8  12   1        5.11        3.20      2.56 o
   9  12   1        0.68        1.89      2.89 o
  -9  13   1        5.15        7.53      3.12 o
  -8  13   1        2.38       -0.48      2.93 o
  -7  13   1        1.89        0.46      1.69 o
  -6  13   1       35.43       37.78      2.67 o
  -5  13   1        1.31        0.85      1.52 o
  -4  13   1       30.33       24.46      1.81 o
  -3  13   1        1.20        0.06      0.92 o
  -2  13   1       11.65        7.92      1.34 o
  -1  13   1      252.89      257.39      4.26 o
   0  13   1        0.46        0.95      1.09 o
   1  13   1       18.45       19.39      1.51 o
   2  13   1       12.24       11.58      1.40 o
   3  13   1       39.34       43.75      2.09 o
   4  13   1       39.35       33.36      2.28 o
   5  13   1      154.88      151.38      6.44 o
   6  13   1        0.50       -1.30      1.62 o
   7  13   1        1.44        2.50      2.85 o
   8  13   1        1.15        4.08      2.56 o
   9  13   1        1.67       10.80      4.30 o
  -9  14   1        0.00        0.31      5.06 o
  -8  14   1        5.20        8.43      2.70 o
  -7  14   1        2.47        1.22      1.79 o
  -6  14   1       30.92       34.43      2.70 o
  -5  14   1       71.16       80.41      3.46 o
  -4  14   1        2.69        1.98      1.41 o
  -3  14   1       93.19       88.94      3.50 o
  -2  14   1      103.14       99.48      2.86 o
  -1  14   1       45.32       39.18      1.95 o
   0  14   1      174.87      176.72      4.38 o
   1  14   1        4.30        0.57      1.36 o
   2  14   1      327.95      331.96      5.99 o
   3  14   1       93.75      100.48      3.06 o
   4  14   1       83.21       79.13      3.82 o
   5  14   1       37.17       38.82      2.74 o
   6  14   1        1.82        2.28      1.84 o
   7  14   1        0.13        0.65      2.34 o
   8  14   1       14.84       13.68      2.97 o
  -9  15   1        0.31        2.59      2.96 o
  -8  15   1        0.11       -0.48      2.57 o
  -7  15   1        0.09        0.86      1.96 o
  -6  15   1        4.59        2.11      1.93 o
  -5  15   1        3.72        2.17      1.79 o
  -4  15   1       24.49       21.23      2.25 o
  -3  15   1      452.58      424.86      6.22 o
  -2  15   1       15.61       16.08      2.58 o
  -1  15   1       32.23       34.89      2.48 o
   0  15   1       23.97       24.76      2.22 o
   1  15   1        1.33        1.14      1.55 o
   2  15   1       11.51       11.77      2.00 o
   3  15   1      201.63      192.16      4.81 o
   4  15   1        5.92        4.45      2.23 o
   5  15   1       12.23       14.37      2.22 o
   6  15   1       41.21       33.88      2.88 o
   7  15   1        1.87        0.24      2.17 o
   8  15   1        0.39       -3.10      3.10 o
  -8  16   1       10.22        8.64      3.03 o
  -7  16   1        2.57       -0.74      2.03 o
  -6  16   1        1.73        0.18      1.84 o
  -5  16   1       48.31       51.90      3.09 o
  -4  16   1      155.89      149.46      5.32 o
  -3  16   1      139.47      148.09      4.66 o
  -2  16   1       11.90        7.40      1.95 o
  -1  16   1       44.70       41.29      2.71 o
   0  16   1        7.09        8.74      1.99 o
   1  16   1      117.82      106.30      5.47 o
   2  16   1        2.63        4.04      2.28 o
   3  16   1        0.07        1.10      1.72 o
   4  16   1       60.30       67.96      3.96 o
   5  16   1       22.95       19.41      2.94 o
   6  16   1       39.36       47.23      3.96 o
   7  16   1        5.03        6.28      2.82 o
   8  16   1       11.18        2.11      5.97 o
  -8  17   1        8.48        4.96      3.88 o
  -7  17   1        1.08       -1.05      2.48 o
  -6  17   1        0.02       -0.40      2.26 o
  -5  17   1       54.80       69.64      6.48 o
  -4  17   1        6.01        7.55      2.53 o
  -3  17   1      222.85      216.42      5.46 o
  -2  17   1       63.44       72.02      3.41 o
  -1  17   1      142.16      127.95      4.51 o
   0  17   1       15.51       11.03      2.10 o
   1  17   1       15.28       22.95      2.54 o
   2  17   1      314.62      307.56      6.47 o
   3  17   1       11.94       13.18      2.33 o
   4  17   1        0.19       -1.26      3.77 o
   5  17   1        0.37       -0.83      2.29 o
   6  17   1        9.97       11.92      3.14 o
   7  17   1        2.21        0.76      3.59 o
  -7  18   1        0.38        1.82      2.89 o
  -6  18   1        0.00       -0.14      2.40 o
  -5  18   1       17.15       15.47      3.04 o
  -4  18   1        1.31        2.32      2.36 o
  -3  18   1       53.90       56.86      3.41 o
  -2  18   1      170.08      171.96      5.02 o
  -1  18   1        5.74        5.13      2.20 o
   0  18   1       25.63       39.04      2.98 o
   1  18   1       45.56       54.34      3.37 o
   2  18   1       22.52       24.64      2.94 o
   3  18   1        0.14        2.78      2.03 o
   4  18   1       15.34       16.63      3.10 o
   5  18   1       10.28        6.68      2.77 o
   6  18   1        2.55        5.79      3.84 o
   7  18   1       13.01        5.74      3.95 o
  -7  19   1       20.11       21.62      3.78 o
  -6  19   1        0.17        1.53      2.84 o
  -5  19   1       36.64       35.11      3.70 o
  -4  19   1        1.58       -2.50      2.50 o
  -3  19   1        1.59        4.07      2.08 o
  -2  19   1      277.06      258.16      6.74 o
  -1  19   1       13.38       12.41      2.58 o
   0  19   1      182.38      187.99      6.39 o
   1  19   1        0.00        0.12      2.33 o
   2  19   1        0.39        1.72      2.09 o
   3  19   1        1.52        3.63      2.84 o
   4  19   1        0.32        1.59      2.86 o
   5  19   1       12.47       25.10      3.71 o
   6  19   1        7.65       15.45      4.47 o
  -6  20   1        0.44       -2.64      3.19 o
  -5  20   1        0.06       -1.90      2.71 o
  -4  20   1        1.17        1.44      2.52 o
  -3  20   1        9.73       13.70      2.70 o
  -2  20   1       58.22       59.15      3.75 o
  -1  20   1        0.57       -0.48      2.15 o
   0  20   1       18.60       24.45      2.88 o
   1  20   1       20.18       24.02      3.13 o
   2  20   1        3.92        6.66      2.43 o
   3  20   1        4.46        3.53      2.80 o
   4  20   1        0.00       -2.20      2.92 o
   5  20   1       14.30       15.02      8.08 o
   6  20   1        0.19       -2.70      3.45 o
  -6  21   1        0.09       -2.80      2.80 o
  -5  21   1        8.02        1.67      3.41 o
  -4  21   1        6.19        5.75      2.99 o
  -3  21   1       10.81        5.51      2.48 o
  -2  21   1       17.17       16.78      4.61 o
  -1  21   1        8.76       10.24      2.62 o
   0  21   1       48.20       44.99      3.60 o
   1  21   1       33.55       31.94      3.29 o
   2  21   1        9.32        9.32      2.58 o
   3  21   1        2.21       -0.81      3.25 o
   4  21   1        3.51       -3.05      3.53 o
   5  21   1        7.15        9.48      4.22 o
  -5  22   1        0.25       -0.32      3.13 o
  -4  22   1        1.86        3.58      3.07 o
  -3  22   1        0.72       -2.21      2.78 o
  -2  22   1       17.25       13.20      2.88 o
  -1  22   1       12.48       10.12      2.79 o
   0  22   1        0.04        2.31      2.44 o
   1  22   1       43.99       43.64      4.41 o
   2  22   1        0.50        3.71      3.50 o
   3  22   1        5.08        5.90      2.99 o
   4  22   1        2.12        6.30      5.62 o
   5  22   1        2.88        6.87      4.30 o
  -4  23   1        4.32       -1.28      6.24 o
  -3  23   1        1.32       -2.28      2.95 o
  -2  23   1       17.36       20.80      3.18 o
  -1  23   1        1.65        1.91      2.78 o
   0  23   1       32.86       41.49      3.72 o
   1  23   1        5.02        0.10      2.58 o
   2  23   1       13.08       21.24      3.65 o
   3  23   1        1.63        2.53      3.45 o
   4  23   1        6.93       13.55      4.20 o
  -3  24   1        0.61        5.47      4.52 o
  -2  24   1        0.26       -0.45      3.50 o
  -1  24   1        0.39       -1.00      2.58 o
   0  24   1        0.04        1.49      2.80 o
   1  24   1        0.35        1.30      2.94 o
   2  24   1        7.85        4.09      3.42 o
  -1  25   1        2.54        4.46      2.91 o
   0  25   1        0.24        3.45      2.98 o
 -11   0   2        9.17        9.30      3.95 o
 -10   0   2        6.01        9.70      3.59 o
  -9   0   2      172.59      181.55      6.19 o
  -8   0   2        0.87        0.19      1.80 o
  -7   0   2      182.67      177.06      5.52 o
  -6   0   2       10.00        8.30      2.70 o
  -5   0   2       37.03       19.20      1.05 o
  -4   0   2      110.50       98.66      2.04 o
  -3   0   2     9530.16     9539.69     96.97 o
  -2   0   2    15709.00    16217.48    213.73 o
  -1   0   2     1671.55     1745.60     23.88 o
   0   0   2    24040.58    24033.00    288.67 o
   1   0   2     7399.76     9351.95    120.26 o
   2   0   2     1727.67     1948.56     20.66 o
   3   0   2       22.85       19.46      1.62 o
   4   0   2     1223.81     1132.48     18.59 o
   5   0   2       23.56       34.87      2.27 o
   6   0   2      112.11       88.87      3.64 o
   7   0   2      398.00      354.54      8.01 o
   8   0   2       12.47        5.90      2.34 o
   9   0   2       19.39       17.05      3.03 o
  10   0   2        0.33        2.25      2.77 o
 -11   1   2        2.31        9.25      3.70 o
 -10   1   2        2.16        1.84      2.20 o
  -9   1   2        6.39        6.50      1.93 o
  -8   1   2       29.90       30.65      1.99 o
  -7   1   2      189.67      188.17      3.68 o
  -6   1   2        0.17        0.70      0.90 o
  -5   1   2       61.12       36.66      1.27 o
  -4   1   2        2.16        1.10      0.47 o
  -3   1   2      101.80       83.58      1.55 o
  -2   1   2     9995.25    10645.94     81.49 o
  -1   1   2      655.97      530.24      4.61 o
   0   1   2     1746.32     1960.91     17.15 o
   1   1   2      135.73       86.57      1.83 o
   2   1   2      246.85      114.65      3.30 o
   3   1   2      484.44      531.41      5.10 o
   4   1   2        0.46       -0.21      0.84 o
   5   1   2        2.69        2.43      0.82 o
   6   1   2       38.64       25.74      1.73 o
   7   1   2       69.78       89.79      3.12 o
   8   1   2        3.88        1.49      1.46 o
   9   1   2        0.15        1.86      1.59 o
  10   1   2        0.21        0.09      1.81 o
 -11   2   2        3.72        4.65      2.63 o
 -10   2   2        8.19       11.43      2.25 o
  -9   2   2       66.56       73.54      3.95 o
  -8   2   2       25.00       24.30      2.09 o
  -7   2   2       54.58       45.18      2.02 o
  -6   2   2      625.81      566.43      6.46 o
  -5   2   2        1.62        1.48      0.76 o
  -4   2   2      149.09      178.94      2.60 o
  -3   2   2      613.93      658.85      5.75 o
  -2   2   2      755.79      783.09      6.29 o
  -1   2   2     2796.25     3477.53     30.31 o
   0   2   2      705.80      779.48      6.59 o
   1   2   2     6768.50     6289.93     44.21 o
   2   2   2     1180.11     1230.07     10.60 o
   3   2   2      371.41      346.19      3.79 o
   4   2   2     1401.97     1321.14     10.21 o
   5   2   2       18.80       14.43      1.18 o
   6   2   2       47.60       45.73      2.08 o
   7   2   2       91.87      106.41      3.30 o
   8   2   2        1.11        0.74      1.45 o
   9   2   2        3.25        2.06      1.60 o
  10   2   2        0.91        0.74      1.80 o
 -11   3   2        0.07       -0.91      2.31 o
 -10   3   2        8.68        8.66      2.12 o
  -9   3   2       10.13       13.77      2.14 o
  -8   3   2       52.45       37.77      2.46 o
  -7   3   2        4.11        6.26      1.31 o
  -6   3   2        0.68        0.04      0.81 o
  -5   3   2     1542.67     1661.95     13.55 o
  -4   3   2      116.79      101.43      1.96 o
  -3   3   2     2042.24     1875.56     13.94 o
  -2   3   2     3226.97     2860.59     20.69 o
  -1   3   2     9872.34     9855.74     76.08 o
   0   3   2      124.73       92.89      1.40 o
   1   3   2    13836.08    13995.87    149.38 o
   2   3   2       31.44       24.96      1.03 o
   3   3   2      646.99      617.49      5.81 o
   4   3   2      120.58       90.79      1.82 o
   5   3   2        2.72        3.82      0.95 o
   6   3   2        3.27        4.92      1.23 o
   7   3   2      257.06      244.78      4.61 o
   8   3   2       22.35       22.24      2.36 o
   9   3   2        3.08        1.68      1.61 o
  10   3   2        0.46        0.30      1.79 o
 -11   4   2        4.23       -0.31      2.39 o
 -10   4   2        9.32        9.14      2.26 o
  -9   4   2       58.20       61.52      3.12 o
  -8   4   2      113.15      111.16      3.52 o
  -7   4   2       45.78       48.91      2.48 o
  -6   4   2        5.88        5.66      1.00 o
  -5   4   2      132.92      186.71      3.00 o
  -4   4   2      163.27      123.50      2.98 o
  -3   4   2      751.45      716.31      5.66 o
  -2   4   2    12930.95    13707.86     95.52 o
  -1   4   2     9068.12     9907.75     76.08 o
   0   4   2     7393.16     7439.28     52.33 o
   1   4   2     3077.22     3096.08     22.39 o
   2   4   2      666.51      646.81      5.72 o
   3   4   2     2393.15     2299.03     16.08 o
   4   4   2      746.96      790.89      6.85 o
   5   4   2       66.44       63.75      2.07 o
   6   4   2        1.19        1.19      1.11 o
   7   4   2       51.57       55.90      2.48 o
   8   4   2       31.96       39.08      2.45 o
   9   4   2       13.51       13.95      2.05 o
  10   4   2        0.75        0.32      1.80 o
 -11   5   2        4.03        6.17      2.60 o
 -10   5   2       15.26       13.37      2.24 o
  -9   5   2        2.31        1.69      1.57 o
  -8   5   2       21.49       25.74      2.14 o
  -7   5   2       11.73       12.37      1.56 o
  -6   5   2      120.21      103.90      2.48 o
  -5   5   2      659.70      625.33      6.38 o
  -4   5   2       56.49       34.88      1.17 o
  -3   5   2     3164.01     3292.09     21.93 o
  -2   5   2     7911.01     8734.76     55.79 o
  -1   5   2      616.57      737.75      6.77 o
   0   5   2      626.19      767.83      5.64 o
   1   5   2     3528.28     3698.48     29.35 o
   2   5   2      909.88      928.79      7.74 o
   3   5   2     3649.41     3614.07     24.42 o
   4   5   2       83.95       89.05      2.05 o
   5   5   2      170.86      155.92      3.45 o
   6   5   2      124.94      121.99      3.38 o
   7   5   2        0.10        0.52      1.47 o
   8   5   2        1.26        1.99      1.49 o
   9   5   2        6.34       12.71      2.05 o
  10   5   2        0.01       -0.81      1.69 o
 -11   6   2        5.66        2.78      2.61 o
 -10   6   2        8.64       14.99      3.22 o
  -9   6   2       13.91       14.73      2.14 o
  -8   6   2       11.01       17.22      1.93 o
  -7   6   2       17.55       13.77      1.62 o
  -6   6   2        1.53        0.33      0.88 o
  -5   6   2       15.45       15.15      1.27 o
  -4   6   2      507.19      593.82      5.24 o
  -3   6   2     2113.13     2151.51     14.82 o
  -2   6   2       76.26       54.02      1.53 o
  -1   6   2       63.20       56.35      1.45 o
   0   6   2      503.61      650.11      5.74 o
   1   6   2       32.55       38.38      1.03 o
   2   6   2      294.07      321.03      3.63 o
   3   6   2        1.38       -0.09      0.67 o
   4   6   2        7.95       12.85      1.10 o
   5   6   2       15.76       16.83      1.44 o
   6   6   2       17.08       20.35      1.93 o
   7   6   2       12.89       12.46      1.63 o
   8   6   2        0.03       -1.09      1.43 o
   9   6   2        2.48        2.25      1.67 o
  10   6   2        0.00        0.44      1.78 o
 -11   7   2        0.10       -1.28      2.59 o
 -10   7   2        2.92        0.67      1.81 o
  -9   7   2        0.13        1.02      2.14 o
  -8   7   2       17.60       12.63      1.80 o
  -7   7   2       16.77       12.69      1.56 o
  -6   7   2       96.02       93.04      3.43 o
  -5   7   2       77.69       74.53      2.00 o
  -4   7   2      541.81      615.08      5.46 o
  -3   7   2       46.18       47.01      2.25 o
  -2   7   2       20.51        8.54      0.95 o
  -1   7   2       27.47       34.09      1.27 o
   0   7   2      126.28      164.90      4.68 o
   1   7   2      655.59      663.15      5.85 o
   2   7   2       14.82       24.16      2.56 o
   3   7   2      134.29      146.27      2.35 o
   4   7   2      146.16      134.19      2.38 o
   5   7   2        5.72        5.36      1.06 o
   6   7   2        1.24        2.25      1.41 o
   7   7   2        1.98       -0.65      1.41 o
   8   7   2        0.45        0.46      1.97 o
   9   7   2        0.23        2.45      2.04 o
 -10   8   2       10.22        6.76      2.96 o
  -9   8   2        0.88       -1.54      1.54 o
  -8   8   2        0.02       -0.60      1.34 o
  -7   8   2        0.83        1.82      1.31 o
  -6   8   2        5.81        6.34      1.09 o
  -5   8   2      124.90      121.86      2.53 o
  -4   8   2      368.41      362.65      4.02 o
  -3   8   2       65.26       48.33      1.22 o
  -2   8   2      214.26      232.68      3.34 o
  -1   8   2     2063.93     2099.76     20.14 o
   0   8   2        7.33        9.12      0.76 o
   1   8   2       85.56       89.66      2.03 o
   2   8   2        1.08        3.24      0.89 o
   3   8   2      169.13      160.74      2.51 o
   4   8   2        2.72        4.06      0.99 o
   5   8   2      104.84       88.62      2.47 o
   6   8   2        0.03        1.04      1.11 o
   7   8   2        1.13        0.88      1.34 o
   8   8   2       42.60       45.77      3.17 o
   9   8   2        0.17       -0.40      1.70 o
 -10   9   2        1.02       -1.74      2.62 o
  -9   9   2        0.41       -0.37      2.65 o
  -8   9   2        2.20        1.66      2.01 o
  -7   9   2       48.75       53.26      3.95 o
  -6   9   2      257.89      254.48      4.05 o
  -5   9   2      165.60      143.84      2.77 o
  -4   9   2       97.63      114.46      2.01 o
  -3   9   2       21.52       16.76      0.85 o
  -2   9   2      485.98      547.31      6.07 o
  -1   9   2        3.48        0.99      0.69 o
   0   9   2     1738.31     1874.99     14.51 o
   1   9   2      463.46      518.72      5.17 o
   2   9   2      708.72      649.91     10.68 o
   3   9   2        0.14        0.26      0.65 o
   4   9   2       39.09       48.60      2.04 o
   5   9   2        0.76        0.35      0.99 o
   6   9   2       13.25       17.71      1.62 o
   7   9   2       36.97       34.13      2.12 o
   8   9   2        1.69       -0.93      1.45 o
   9   9   2       14.72       18.83      2.57 o
 -10  10   2        2.85        3.86      3.04 o
  -9  10   2        1.84        2.28      2.55 o
  -8  10   2        0.27       -1.48      2.16 o
  -7  10   2        1.79        1.93      1.60 o
  -6  10   2       12.19       17.43      2.69 o
  -5  10   2       95.93       90.73      2.28 o
  -4  10   2       78.60       64.66      1.64 o
  -3  10   2      474.71      417.89      4.00 o
  -2  10   2      289.50      370.45      4.81 o
  -1  10   2      493.70      471.06     13.31 o
   0  10   2        0.00        0.03      0.71 o
   1  10   2      703.56      663.57      6.37 o
   2  10   2        0.53        2.44      0.81 o
   3  10   2        4.34        2.82      0.74 o
   4  10   2      202.00      195.20      3.42 o
   5  10   2       23.01       23.72      1.63 o
   6  10   2       18.91       22.22      1.82 o
   7  10   2        5.15        7.56      1.55 o
   8  10   2       34.36       35.17      2.65 o
   9  10   2        1.13        4.21     10.53 o
 -10  11   2        0.05       -1.25      2.71 o
  -9  11   2        1.45       -3.77      3.91 o
  -8  11   2        0.12        0.90      2.29 o
  -7  11   2       63.36       42.50      2.85 o
  -6  11   2        3.94        6.23      1.74 o
  -5  11   2       22.88       23.51      2.53 o
  -4  11   2       30.75       25.32      1.68 o
  -3  11   2        0.16        0.12      0.83 o
  -2  11   2       48.88       44.20      2.05 o
  -1  11   2        7.19        0.80      0.94 o
   0  11   2       67.46       77.30      1.96 o
   1  11   2      371.40      383.33      4.45 o
   2  11   2        0.74        0.07      0.85 o
   3  11   2      191.60      161.00      3.32 o
   4  11   2        7.07        4.36      1.43 o
   5  11   2        0.23        0.81      1.22 o
   6  11   2       11.49       13.08      1.83 o
   7  11   2       10.58        7.00      1.89 o
   8  11   2        0.07       -0.60      2.21 o
   9  11   2        3.19       -1.05      3.23 o
 -10  12   2        1.78       -1.37      2.82 o
  -9  12   2        4.35        4.32      2.75 o
  -8  12   2        8.08        7.63      2.56 o
  -7  12   2        5.34        5.43      1.84 o
  -6  12   2       19.87       24.26      2.32 o
  -5  12   2       15.95       17.39      1.96 o
  -4  12   2      238.12      229.03      4.14 o
  -3  12   2        1.31        2.39      1.09 o
  -2  12   2        1.08       -1.14      1.36 o
  -1  12   2       43.47       64.17      2.22 o
   0  12   2        0.10        0.33      1.01 o
   1  12   2      674.47      726.28      7.08 o
   2  12   2       16.31       18.23      1.24 o
   3  12   2       22.01       22.79      1.41 o
   4  12   2       36.64       23.35      1.70 o
   5  12   2        5.29        3.97      1.08 o
   6  12   2       38.90       26.12      2.50 o
   7  12   2       17.90       13.66      2.77 o
   8  12   2       29.47       42.91      5.44 o
   9  12   2        2.15       -0.12      3.70 o
  -9  13   2        0.00       -2.55      2.55 o
  -8  13   2        0.20       -0.92      2.09 o
  -7  13   2       20.54       15.02      2.27 o
  -6  13   2        3.63        3.70      1.66 o
  -5  13   2       34.10       28.40      2.32 o
  -4  13   2       26.22       35.24      2.02 o
  -3  13   2        9.68       12.69      1.45 o
  -2  13   2       23.56       23.19      1.57 o
  -1  13   2       31.89       37.97      1.84 o
   0  13   2       47.67       49.12      2.10 o
   1  13   2      713.26      725.76      8.15 o
   2  13   2       11.46        6.32      1.07 o
   3  13   2       10.58        7.69      1.22 o
   4  13   2       50.45       46.78      2.59 o
   5  13   2        0.09       -1.23      1.53 o
   6  13   2       30.02       38.71      2.80 o
   7  13   2        5.84        1.56      2.85 o
   8  13   2        0.01       -0.63      3.10 o
  -9  14   2        0.83        1.65      3.45 o
  -8  14   2        0.42        2.93      2.43 o
  -7  14   2        0.95        0.24      1.74 o
  -6  14   2        4.38        2.32      1.69 o
  -5  14   2        7.05        8.76      1.92 o
  -4  14   2        3.89        5.13      1.49 o
  -3  14   2      928.38      886.95     11.34 o
  -2  14   2       36.40       37.43      2.02 o
  -1  14   2       91.62       79.11      2.62 o
   0  14   2        5.89        9.77      1.41 o
   1  14   2        1.87        0.50      1.45 o
   2  14   2       54.33       52.44      2.72 o
   3  14   2       10.11       15.45      2.13 o
   4  14   2       87.00      102.42      6.31 o
   5  14   2        2.82        3.74      1.87 o
   6  14   2       58.44       49.29      3.18 o
   7  14   2        5.87        7.30      3.34 o
   8  14   2        6.26       -0.04      8.25 o
  -9  15   2        9.13       18.90      3.41 o
  -8  15   2        9.22        7.52      2.77 o
  -7  15   2        2.82       -1.11      1.78 o
  -6  15   2        0.08       -1.53      1.53 o
  -5  15   2       27.20       29.25      2.52 o
  -4  15   2       10.53        6.56      1.57 o
  -3  15   2       11.10        9.37      1.52 o
  -2  15   2      180.38      147.80      3.60 o
  -1  15   2        0.34        3.56      1.77 o
   0  15   2       65.11       58.21      2.85 o
   1  15   2        2.02        4.74      1.74 o
   2  15   2      122.88      121.76      4.02 o
   3  15   2        1.76        1.50      1.71 o
   4  15   2       15.28       27.21      2.97 o
   5  15   2       37.37       48.97      5.76 o
   6  15   2       19.00       15.94      2.47 o
   7  15   2        3.05        3.26      3.10 o
   8  15   2        0.09       -1.09      3.51 o
  -9  16   2        0.57       -2.71      2.71 o
  -8  16   2       14.04       12.45      4.01 o
  -7  16   2        1.39        1.46      2.03 o
  -6  16   2        0.05       -1.74      2.33 o
  -5  16   2       78.68       90.89      3.72 o
  -4  16   2       11.66        7.80      1.96 o
  -3  16   2       62.54       61.40      3.11 o
  -2  16   2       25.33       35.59      2.71 o
  -1  16   2      108.57      116.06      4.57 o
   0  16   2       24.80       31.17      2.45 o
   1  16   2       66.64       59.88      3.80 o
   2  16   2        9.18        9.96      2.69 o
   3  16   2        0.71       -0.46      1.71 o
   4  16   2        6.11        3.75      2.29 o
   5  16   2       19.19       22.78      3.09 o
   6  16   2        3.13        2.44      3.10 o
   7  16   2        0.70        1.40      4.92 o
  -8  17   2        4.82        4.03      2.89 o
  -7  17   2        0.14       -2.31      2.48 o
  -6  17   2        3.74        0.97      1.92 o
  -5  17   2       15.07       20.02      3.03 o
  -4  17   2       60.20       63.03      3.90 o
  -3  17   2       58.12       48.61      3.07 o
  -2  17   2      366.33      339.22      7.15 o
  -1  17   2      111.99      112.97      4.23 o
   0  17   2      141.92      134.33      4.47 o
   1  17   2       12.16       15.53      2.41 o
   2  17   2      120.38      109.40      4.20 o
   3  17   2        3.40        1.66      1.92 o
   4  17   2        7.90       14.95      2.97 o
   5  17   2      116.17      115.67      8.25 o
   6  17   2        1.76        6.53      4.21 o
   7  17   2        2.94       -0.35      3.48 o
  -8  18   2        0.14       -1.40      3.72 o
  -7  18   2        0.93        0.99      2.67 o
  -6  18   2        3.97        4.40      2.67 o
  -5  18   2       80.56       75.27      4.65 o
  -4  18   2        0.09        3.39      4.08 o
  -3  18   2       46.82       50.73      3.27 o
  -2  18   2        0.71       -1.27      1.91 o
  -1  18   2      132.57      141.21      4.72 o
   0  18   2       31.89       32.38      2.84 o
   1  18   2       79.04       75.55      3.73 o
   2  18   2        1.25       -2.38      2.38 o
   3  18   2       16.47       18.93      3.09 o
   4  18   2       53.49       59.49      4.30 o
   5  18   2        5.83        6.85      3.72 o
   6  18   2        0.30       -2.08      6.50 o
   7  18   2        0.03        0.54      4.56 o
  -7  19   2        1.88        2.55      3.00 o
  -6  19   2        4.32        1.53      3.92 o
  -5  19   2        8.97        7.13      3.33 o
  -4  19   2        0.06       -1.17      2.15 o
  -3  19   2       13.23       11.51      2.36 o
  -2  19   2       52.72       47.95      3.30 o
  -1  19   2      137.91      143.00      4.98 o
   0  19   2       16.07       12.32      2.58 o
   1  19   2        7.38       12.53      2.49 o
   2  19   2        3.71        1.31      2.17 o
   3  19   2        1.20        1.25      2.59 o
   4  19   2       13.52       16.31      3.95 o
   5  19   2        4.33        4.56      3.48 o
   6  19   2        2.41       -0.04      3.59 o
  -7  20   2        1.05        1.99      3.09 o
  -6  20   2        3.61        0.84      6.01 o
  -5  20   2        0.18       -0.05      2.99 o
  -4  20   2        0.48        0.65      2.48 o
  -3  20   2       14.68       18.03      2.72 o
  -2  20   2        5.52        2.70      2.47 o
  -1  20   2        0.38        1.95      2.32 o
   0  20   2       40.92       50.38      3.46 o
   1  20   2       15.35       15.35      2.80 o
   2  20   2        7.36        6.30      2.47 o
   3  20   2        3.36        2.70      3.20 o
   4  20   2       11.84        5.13      3.59 o
   5  20   2       13.76       18.94      4.59 o
   6  20   2       24.52       24.05      5.21 o
  -6  21   2        0.06       -3.09      3.09 o
  -5  21   2        0.94       -1.13      3.29 o
  -4  21   2        6.19        2.75      3.05 o
  -3  21   2        4.96        2.74      2.31 o
  -2  21   2        2.58        2.05      2.24 o
  -1  21   2       12.88       12.22      2.80 o
   0  21   2       45.60       51.23      3.64 o
   1  21   2        4.77        7.09      2.62 o
   2  21   2        0.02        0.22      2.35 o
   3  21   2        5.02        7.37      3.84 o
   4  21   2       16.28       23.22      4.72 o
   5  21   2        0.05        0.88      3.84 o
  -5  22   2        0.86        0.73      3.20 o
  -4  22   2        1.55        3.83      3.07 o
  -3  22   2        8.64        7.00      2.79 o
  -2  22   2        0.05        1.33      2.41 o
  -1  22   2       10.99       15.19      2.95 o
   0  22   2        5.99        4.99      2.71 o
   1  22   2        6.66        8.38      2.74 o
   2  22   2        3.54        1.28      2.70 o
   3  22   2        5.26        5.70      3.84 o
   4  22   2        1.05        3.23      3.84 o
  -4  23   2        4.71        5.00      3.24 o
  -3  23   2        0.05       -3.85      4.47 o
  -2  23   2        6.37       -0.41      3.45 o
  -1  23   2        0.11        3.41      4.26 o
   0  23   2        6.34        6.74      2.78 o
   1  23   2        2.10        1.80      3.14 o
   2  23   2        1.57        4.54      3.17 o
   3  23   2        1.21       -1.77      3.45 o
  -3  24   2        0.04        1.63      3.27 o
  -2  24   2        0.00       -1.19      2.55 o
  -1  24   2        6.18        8.32      2.98 o
   0  24   2        1.06        1.49      3.21 o
   1  24   2        9.55       14.48      3.57 o
   2  24   2        0.69        8.13      4.09 o
 -11   1   3       40.75       36.85      3.62 o
 -10   1   3        0.22       -0.66      2.01 o
  -9   1   3       54.16       49.31      3.50 o
  -8   1   3       18.87       26.59      2.41 o
  -7   1   3       38.17       43.64      3.02 o
  -6   1   3      171.67      172.91      4.07 o
  -5   1   3     1564.12     1877.67     16.24 o
  -4   1   3      298.98      271.27      3.15 o
  -3   1   3     1378.27     1461.97     11.33 o
  -2   1   3     8255.79     8754.27     67.06 o
  -1   1   3     7243.44     6966.06     59.01 o
   0   1   3     3616.03     3713.17     28.81 o
   1   1   3     1760.86     1501.41     12.43 o
   2   1   3     1764.39     1898.67     15.82 o
   3   1   3      537.23      583.08      5.71 o
   4   1   3      242.07      257.69      3.50 o
   5   1   3       10.02        6.29      1.23 o
   6   1   3      395.44      383.16      5.58 o
   7   1   3        7.86        9.47      1.76 o
   8   1   3        0.01       -0.09      1.44 o
   9   1   3        0.01        1.92      1.69 o
  10   1   3        0.73        0.06      1.91 o
 -11   2   3        2.07       -1.41      2.28 o
 -10   2   3        5.60        3.85      2.30 o
  -9   2   3        2.47        2.11      2.23 o
  -8   2   3        1.11       -0.37      1.39 o
  -7   2   3      170.15      174.09      3.81 o
  -6   2   3      243.11      244.19      3.63 o
  -5   2   3      643.50      654.46      7.21 o
  -4   2   3      260.27      297.56      4.29 o
  -3   2   3      325.99      217.91      2.86 o
  -2   2   3    13090.12    13286.42    101.23 o
  -1   2   3        0.08        3.60      0.49 o
   0   2   3     1769.21     1534.87     13.98 o
   1   2   3      183.48      213.04      2.40 o
   2   2   3       32.78       18.68      0.88 o
   3   2   3        4.70        4.44      0.72 o
   4   2   3        8.23        8.28      0.92 o
   5   2   3       47.85       48.26      1.88 o
   6   2   3       36.50       37.41      2.07 o
   7   2   3        7.17       10.07      1.74 o
   8   2   3        4.42        3.75      1.67 o
   9   2   3        0.59       -0.35      1.59 o
  10   2   3        0.72       -1.85      1.85 o
 -11   3   3       20.60       22.94      3.19 o
 -10   3   3       21.58       16.94      2.75 o
  -9   3   3       18.60       26.39      3.16 o
  -8   3   3        0.31       -0.04      1.27 o
  -7   3   3       61.93       56.91      2.63 o
  -6   3   3       55.33       61.18      2.29 o
  -5   3   3     1163.35     1159.10     11.18 o
  -4   3   3      506.31      577.76      5.51 o
  -3   3   3        0.03        1.15      0.52 o
  -2   3   3    31649.23    34152.38    267.46 o
  -1   3   3      418.44      488.96      4.61 o
   0   3   3       21.42       34.23      1.39 o
   1   3   3       10.43       11.23      0.63 o
   2   3   3      618.86      566.63      5.34 o
   3   3   3      599.96      619.76      6.60 o
   4   3   3       41.35       44.90      1.88 o
   5   3   3      151.96      179.00      3.27 o
   6   3   3       92.40       65.67      2.76 o
   7   3   3       30.82       35.17      2.41 o
   8   3   3        0.21        3.69      1.65 o
   9   3   3        3.35        2.48      1.75 o
 -11   4   3       19.58       14.47      2.98 o
 -10   4   3       10.19        6.67      2.41 o
  -9   4   3        5.87       10.19      2.68 o
  -8   4   3       23.27       25.67      2.45 o
  -7   4   3        5.19        2.82      1.33 o
  -6   4   3       52.70       64.98      1.99 o
  -5   4   3        1.32        5.87      0.90 o
  -4   4   3      218.12      223.88      4.48 o
  -3   4   3     2181.40     2592.77     19.26 o
  -2   4   3     4790.11     4969.89     38.69 o
  -1   4   3        1.88        4.87      0.55 o
   0   4   3        8.01       19.72      0.88 o
   1   4   3      389.20      433.09      4.14 o
   2   4   3      181.05      205.38      2.74 o
   3   4   3     1799.37     1951.65     18.81 o
   4   4   3        4.53        9.83      0.97 o
   5   4   3       12.88        4.94      1.16 o
   6   4   3      106.54      132.59      3.70 o
   7   4   3        4.45        5.85      1.57 o
   8   4   3       58.33       67.94      2.96 o
   9   4   3        0.06       -1.52      1.52 o
 -11   5   3        3.35        9.91      2.67 o
 -10   5   3       45.53       49.17      3.69 o
  -9   5   3        0.09       -1.38      1.38 o
  -8   5   3       64.61       70.80      3.04 o
  -7   5   3      119.77      113.74      3.21 o
  -6   5   3       39.21       54.23      2.09 o
  -5   5   3      582.36      605.40      8.90 o
  -4   5   3     2524.56     2658.39     20.10 o
  -3   5   3      997.74     1146.29      9.56 o
  -2   5   3      214.34      244.01      3.16 o
  -1   5   3     1722.28     1687.75     14.06 o
   0   5   3      624.24      682.19      5.79 o
   1   5   3     1196.92     1001.88      8.22 o
   2   5   3      609.63      539.98      5.76 o
   3   5   3        0.21        1.50      1.20 o
   4   5   3       21.07       28.01      1.31 o
   5   5   3      245.59      198.89      3.57 o
   6   5   3        5.45        5.00      1.49 o
   7   5   3        6.24       17.60      1.88 o
   8   5   3        8.99        5.67      1.69 o
   9   5   3        0.92        0.26      1.59 o
 -11   6   3        6.62        8.43      2.83 o
 -10   6   3       44.80       49.16      3.67 o
  -9   6   3       31.89       33.25      2.52 o
  -8   6   3        5.22        2.23      1.64 o
  -7   6   3      285.83      294.48      5.11 o
  -6   6   3      265.23      251.76      3.85 o
  -5   6   3      115.21      147.54      3.83 o
  -4   6   3      170.88      163.98      2.57 o
  -3   6   3     6890.84     7257.25     51.46 o
  -2   6   3        7.25       12.84      0.87 o
  -1   6   3      167.85      196.58      2.79 o
   0   6   3      161.40      189.10      2.72 o
   1   6   3        9.98       11.34      0.71 o
   2   6   3      155.08      192.53      2.51 o
   3   6   3     2869.66     2808.17     21.09 o
   4   6   3       18.49       31.87      1.93 o
   5   6   3        1.47        1.23      1.01 o
   6   6   3       58.96       52.55      2.59 o
   7   6   3        1.45        5.28      1.51 o
   8   6   3       16.02       24.34      2.19 o
   9   6   3        6.47       13.31      2.39 o
 -11   7   3        1.18        1.20      3.85 o
 -10   7   3       69.20       70.30      6.36 o
  -9   7   3        2.89        3.45      1.66 o
  -8   7   3       32.36       34.56      3.67 o
  -7   7   3       33.64       34.29      2.65 o
  -6   7   3       47.19       52.84      2.08 o
  -5   7   3        0.01        2.89      0.88 o
  -4   7   3     1800.03     1894.23     13.57 o
  -3   7   3     5257.48     5482.38     39.40 o
  -2   7   3     1138.86     1233.51     11.27 o
  -1   7   3      857.69      940.00      8.76 o
   0   7   3     1330.59     1471.34     10.42 o
   1   7   3     1241.26     1212.04      8.97 o
   2   7   3      256.64      297.05      4.03 o
   3   7   3      654.78      584.39      6.05 o
   4   7   3       73.48       66.48      2.30 o
   5   7   3       17.85       17.86      1.49 o
   6   7   3       10.00       12.28      1.76 o
   7   7   3       57.91       67.63      2.78 o
   8   7   3        9.04        9.63      1.82 o
   9   7   3        1.11        1.10      1.91 o
 -11   8   3        0.00       -1.14      3.03 o
 -10   8   3        6.36       10.68      3.03 o
  -9   8   3        2.34       -0.28      2.36 o
  -8   8   3       13.08        6.92      1.61 o
  -7   8   3        4.74        0.79      1.15 o
  -6   8   3      162.66      176.92      3.31 o
  -5   8   3       76.17       80.44      2.11 o
  -4   8   3      263.78      276.34      3.20 o
  -3   8   3      302.51      344.88      3.89 o
  -2   8   3       22.56       10.05      1.32 o
  -1   8   3        0.30        0.60      0.73 o
   0   8   3       59.81       43.28      1.11 o
   1   8   3       17.60       28.86      1.47 o
   2   8   3      676.17      632.93      6.83 o
   3   8   3       70.74       68.89      2.61 o
   4   8   3      143.73      117.91      2.97 o
   5   8   3        0.08       -0.40      1.09 o
   6   8   3       19.74       20.80      1.74 o
   7   8   3        2.52       -0.13      1.72 o
   8   8   3        2.47        0.46      1.94 o
   9   8   3        8.02        9.09      2.24 o
 -11   9   3        0.72        0.02      3.23 o
 -10   9   3       13.33       12.88      3.16 o
  -9   9   3       21.19       25.62      3.51 o
  -8   9   3       20.80       25.02      3.10 o
  -7   9   3       11.66       16.62      2.43 o
  -6   9   3      374.69      385.11      5.10 o
  -5   9   3       96.95       88.12      2.18 o
  -4   9   3       30.87       41.83      1.59 o
  -3   9   3     1332.33     1295.69     10.74 o
  -2   9   3        9.49        6.27      0.95 o
  -1   9   3      132.63      125.18      2.56 o
   0   9   3      235.97      280.33      4.89 o
   1   9   3       60.90       74.18      1.61 o
   2   9   3      250.78      262.74      4.94 o
   3   9   3       33.42       27.21      1.39 o
   4   9   3       20.97       16.45      1.58 o
   5   9   3       28.33       30.94      1.79 o
   6   9   3        0.45        0.46      1.23 o
   7   9   3        2.99        4.40      1.65 o
   8   9   3        8.15       15.79      2.27 o
   9   9   3        0.11       -1.95      2.23 o
 -10  10   3        0.35        1.36      3.96 o
  -9  10   3        0.90        2.10      2.49 o
  -8  10   3       30.58       28.77      3.31 o
  -7  10   3        0.00       -0.15      1.57 o
  -6  10   3        0.49        1.70      1.42 o
  -5  10   3        0.83       -0.32      1.25 o
  -4  10   3      107.83      105.63      2.73 o
  -3  10   3       52.09       65.93      2.11 o
  -2  10   3       43.70       36.95      1.61 o
  -1  10   3     1258.29     1296.30     12.11 o
   0  10   3      737.46      716.13      7.40 o
   1  10   3      731.27      657.65      7.16 o
   2  10   3      278.07      237.72      3.12 o
   3  10   3      136.79      128.36      2.42 o
   4  10   3       12.75        7.62      1.39 o
   5  10   3        0.21        1.32      1.18 o
   6  10   3       29.25       33.60      2.09 o
   7  10   3       14.97       16.92      2.35 o
   8  10   3       13.81       13.11      2.27 o
   9  10   3        0.27        1.82      2.29 o
 -10  11   3        1.75        0.29      2.63 o
  -9  11   3       10.91       10.18      2.82 o
  -8  11   3       38.05       25.53      3.09 o
  -7  11   3        8.37        8.97      1.92 o
  -6  11   3       97.55      113.90      4.55 o
  -5  11   3      218.80      187.38      4.46 o
  -4  11   3       69.30       72.32      2.39 o
  -3  11   3      118.84      114.06      2.77 o
  -2  11   3      136.96      104.49      2.58 o
  -1  11   3      130.16      104.87      3.05 o
   0  11   3      285.75      286.02      5.88 o
   1  11   3      153.86      197.81      3.51 o
   2  11   3       58.43       59.91      2.13 o
   3  11   3       67.24       65.47      2.27 o
   4  11   3       63.70       67.20      2.25 o
   5  11   3        4.72        1.89      1.24 o
   6  11   3        3.67        1.66      1.37 o
   7  11   3        0.09        2.03      1.84 o
   8  11   3        8.92        9.13      2.64 o
 -10  12   3        0.07       -2.62      2.62 o
  -9  12   3        0.18       -0.63      2.46 o
  -8  12   3       20.31       23.84      3.48 o
  -7  12   3       36.62       39.18      2.94 o
  -6  12   3       95.91       87.87      3.50 o
  -5  12   3       94.17      101.90      3.49 o
  -4  12   3       19.42       23.07      1.77 o
  -3  12   3        7.09        7.00      1.20 o
  -2  12   3      302.75      326.04      4.74 o
  -1  12   3       80.38      100.50      3.13 o
   0  12   3      159.59      154.87      3.24 o
   1  12   3      115.83      113.76      2.87 o
   2  12   3        1.08        0.74      0.94 o
   3  12   3       67.29       55.19      3.62 o
   4  12   3        2.10        1.89      1.24 o
   5  12   3       74.71       81.41      3.01 o
   6  12   3        1.15        1.61      2.18 o
   7  12   3        2.65        2.92      2.85 o
   8  12   3        1.85        1.58      3.23 o
 -10  13   3        0.26        0.31      3.03 o
  -9  13   3        0.52       -2.53      2.53 o
  -8  13   3        1.93        1.62      2.85 o
  -7  13   3        9.50        7.77      2.15 o
  -6  13   3        3.09        3.91      1.74 o
  -5  13   3       28.14       21.36      2.15 o
  -4  13   3      431.27      427.16      6.06 o
  -3  13   3       54.32       52.30      2.22 o
  -2  13   3       16.23       14.01      2.50 o
  -1  13   3       37.00       39.55      1.90 o
   0  13   3       82.84      103.73      2.83 o
   1  13   3      163.30      144.29      3.31 o
   2  13   3       23.68       27.65      2.77 o
   3  13   3       42.77       52.95      2.06 o
   4  13   3        5.54        2.68      1.08 o
   5  13   3       21.90       26.40      2.46 o
   6  13   3        3.81        1.01      2.09 o
   7  13   3        1.07        5.98      3.10 o
   8  13   3        0.50        0.53      3.34 o
  -9  14   3        0.29        1.94      2.62 o
  -8  14   3        2.16        1.38      2.16 o
  -7  14   3       30.81       34.03      2.85 o
  -6  14   3        9.57        7.44      1.96 o
  -5  14   3       23.88       17.78      2.15 o
  -4  14   3      277.71      258.76      5.76 o
  -3  14   3       61.29       50.84      2.73 o
  -2  14   3      131.37      126.46      3.78 o
  -1  14   3        0.13        0.48      1.28 o
   0  14   3      194.56      228.12      4.19 o
   1  14   3       15.20       19.32      1.69 o
   2  14   3        0.94        0.93      1.59 o
   3  14   3        2.36        5.94      1.79 o
   4  14   3       46.04       39.32      3.05 o
   5  14   3        0.07        0.26      2.09 o
   6  14   3        0.72       -1.04      2.09 o
   7  14   3       13.53       21.88      4.20 o
   8  14   3        0.48        3.05      3.69 o
  -9  15   3        5.77        8.57      3.09 o
  -8  15   3        2.67        0.46      2.36 o
  -7  15   3        0.37        1.19      1.84 o
  -6  15   3        1.03        0.27      1.74 o
  -5  15   3        5.76        4.97      1.84 o
  -4  15   3       17.27       19.62      1.84 o
  -3  15   3      173.70      172.70      8.71 o
  -2  15   3       77.65       81.78      2.80 o
  -1  15   3      127.89      104.96      3.07 o
   0  15   3        4.85        3.85      1.77 o
   1  15   3      145.84      128.70      4.41 o
   2  15   3       75.09       73.56      3.38 o
   3  15   3      100.52       86.86      3.57 o
   4  15   3        0.36        2.63      2.48 o
   5  15   3       35.62       40.53      4.59 o
   6  15   3        0.39        6.40      3.29 o
   7  15   3        2.49       11.24      5.27 o
  -9  16   3       16.20       22.23      5.02 o
  -8  16   3       24.43       23.51      3.43 o
  -7  16   3        4.59       -0.90      1.95 o
  -6  16   3        0.41       -0.43      1.74 o
  -5  16   3      196.84      173.73      4.97 o
  -4  16   3        0.56       -0.25      1.42 o
  -3  16   3        2.29        0.76      1.94 o
  -2  16   3       33.68       34.13      4.97 o
  -1  16   3        8.19        9.94      2.00 o
   0  16   3        0.38        3.85      1.87 o
   1  16   3       21.20       27.06      2.56 o
   2  16   3       24.68       16.44      2.36 o
   3  16   3       20.32       24.27      2.50 o
   4  16   3       10.75       12.72      5.09 o
   5  16   3       14.72       13.95      4.74 o
   6  16   3        6.90        0.83      3.10 o
   7  16   3        0.14       -3.51      4.92 o
  -8  17   3        0.69       -0.97      2.22 o
  -7  17   3        3.89        0.29      3.45 o
  -6  17   3       13.54       10.36      2.23 o
  -5  17   3       11.52       10.58      2.23 o
  -4  17   3        0.15       -2.52      2.52 o
  -3  17   3       81.49       82.18      3.69 o
  -2  17   3        6.50        7.86      2.15 o
  -1  17   3      182.44      202.28      5.73 o
   0  17   3       11.85        6.90      3.16 o
   1  17   3      210.67      209.09      5.46 o
   2  17   3        0.26       -1.11      2.45 o
   3  17   3       12.57       14.39      3.34 o
   4  17   3        1.32        5.79      3.23 o
   5  17   3        0.01        1.36      9.13 o
   6  17   3        3.36        1.74      3.45 o
   7  17   3        2.21        9.48      5.27 o
  -8  18   3        0.01       -2.24      2.24 o
  -7  18   3        0.31       -0.53      3.85 o
  -6  18   3        1.16        2.36      2.63 o
  -5  18   3        0.03       -0.15      2.93 o
  -4  18   3       71.45       59.66      4.08 o
  -3  18   3        0.73        1.46      1.97 o
  -2  18   3       13.72       16.40      2.48 o
  -1  18   3       20.43       17.05      2.56 o
   0  18   3       84.92       92.30      4.08 o
   1  18   3      150.23      171.73      5.11 o
   2  18   3        5.04        2.58      2.42 o
   3  18   3        0.32        0.72      3.69 o
   4  18   3       68.56       72.51      6.85 o
   5  18   3       14.37        9.62      5.79 o
   6  18   3        3.06        3.55      3.59 o
  -7  19   3        0.45        2.75      2.92 o
  -6  19   3        1.12        2.29      2.63 o
  -5  19   3        2.40        2.28      2.94 o
  -4  19   3       99.39       93.06      4.89 o
  -3  19   3       41.57       38.95      3.18 o
  -2  19   3       34.72       34.11      3.03 o
  -1  19   3       82.55       97.12      4.19 o
   0  19   3      179.23      187.28      5.42 o
   1  19   3       16.61       11.40      2.58 o
   2  19   3        5.68        8.27      2.82 o
   3  19   3        0.33        2.36      3.10 o
   4  19   3        0.41        1.23      3.69 o
   5  19   3       45.29       68.12      6.21 o
   6  19   3        4.02        8.43      3.97 o
  -7  20   3        0.20       -1.29      2.67 o
  -6  20   3        3.38        6.98      2.76 o
  -5  20   3       10.64        7.70      3.48 o
  -4  20   3       42.46       48.22      4.17 o
  -3  20   3        0.87        2.36      2.33 o
  -2  20   3        1.26        2.15      2.12 o
  -1  20   3        6.20        4.72      2.43 o
   0  20   3      110.75      119.74      4.74 o
   1  20   3       16.43       24.67      3.45 o
   2  20   3        4.89        2.84      2.56 o
   3  20   3        6.15        9.64      3.70 o
   4  20   3       26.44       45.34      7.55 o
   5  20   3        4.41       16.58      6.50 o
  -6  21   3        0.98       -2.71      2.71 o
  -5  21   3        0.04        4.99      2.99 o
  -4  21   3        1.61        4.26      2.82 o
  -3  21   3        4.18        6.92      2.45 o
  -2  21   3        0.22       -0.14      2.30 o
  -1  21   3      183.65      205.28      6.10 o
   0  21   3        1.58        1.32      5.28 o
   1  21   3        0.23        0.16      2.63 o
   2  21   3       30.57       28.76      3.76 o
   3  21   3       12.45       14.75      4.22 o
   4  21   3        0.02        0.96      3.70 o
  -5  22   3        2.17        0.08      4.16 o
  -4  22   3       14.65        6.93      4.20 o
  -3  22   3       13.23       14.13      2.89 o
  -2  22   3        6.05       10.78      2.79 o
  -1  22   3        1.07       -0.36      2.99 o
   0  22   3        1.07        7.62      3.21 o
   1  22   3       14.64       23.06      3.78 o
   2  22   3        2.41        2.64      2.82 o
   3  22   3        5.91        7.95      4.74 o
   4  22   3        1.23        8.64      4.56 o
  -4  23   3        2.94        1.43      2.96 o
  -3  23   3        1.85        1.61      3.66 o
  -2  23   3        0.40       -0.18      3.25 o
  -1  23   3       25.05       28.94      4.12 o
   0  23   3       56.67       57.88      4.86 o
   1  23   3        0.63        2.11      3.04 o
   2  23   3       25.52       28.16      5.21 o
   3  23   3        0.86        3.01      3.84 o
  -3  24   3        8.95        5.24      6.85 o
  -2  24   3        6.13        8.91      3.58 o
  -1  24   3        0.51       -1.22      3.24 o
   0  24   3        1.60        3.31      3.33 o
   1  24   3        2.57        7.51      5.68 o
 -11   0   4        4.30        0.08      3.34 o
 -10   0   4        6.45        7.31      6.14 o
  -9   0   4       29.36       31.67      4.09 o
  -8   0   4      101.61      109.65      5.45 o
  -7   0   4        0.67        3.69      1.99 o
  -6   0   4     2333.29     2537.72     57.23 o
  -5   0   4      897.45     1053.81     12.96 o
  -4   0   4        0.06        2.11      0.83 o
  -3   0   4      958.51     1146.61     25.81 o
  -2   0   4     4191.11     4082.16     41.20 o
  -1   0   4     1584.03     1739.62     18.16 o
   0   0   4      517.08      717.97      8.28 o
   1   0   4     4180.48     4264.59     43.30 o
   2   0   4     2643.70     2722.73     58.88 o
   3   0   4      982.90      984.02     59.71 o
   4   0   4        0.06        0.24      1.14 o
   5   0   4      164.87      148.74      9.83 o
   6   0   4      106.51      139.22      4.92 o
   7   0   4        1.34       -1.17      2.01 o
   8   0   4        2.23       -0.65      2.16 o
   9   0   4        2.93        3.33      3.43 o
 -11   1   4        1.62       -0.10      2.35 o
 -10   1   4        8.59        6.52      2.43 o
  -9   1   4        0.01       -1.71      1.71 o
  -8   1   4       13.79        7.57      1.71 o
  -7   1   4      133.11      134.78      3.88 o
  -6   1   4        1.73        0.53      0.97 o
  -5   1   4       19.71       26.01      1.18 o
  -4   1   4       97.52      120.26      2.43 o
  -3   1   4       33.78       53.82      2.05 o
  -2   1   4      833.52      938.89      7.49 o
  -1   1   4        3.74        6.39      0.69 o
   0   1   4        1.66       17.49      1.05 o
   1   1   4       64.06       61.30      1.30 o
   2   1   4      394.83      390.22      4.61 o
   3   1   4       12.11       11.20      1.00 o
   4   1   4        0.01        3.58      0.85 o
   5   1   4       26.37       20.64      1.93 o
   6   1   4      304.24      261.01      5.16 o
   7   1   4        2.05       -1.30      1.32 o
   8   1   4        3.17        2.85      1.59 o
   9   1   4        1.78        3.55      1.82 o
 -11   2   4        0.10       -0.09      2.31 o
 -10   2   4        7.90        7.85      2.44 o
  -9   2   4       34.99       40.51      3.01 o
  -8   2   4       13.72       12.86      2.04 o
  -7   2   4       52.72       54.35      2.84 o
  -6   2   4      716.03      673.70      7.72 o
  -5   2   4      323.57      316.64      3.80 o
  -4   2   4      801.39      856.22      7.47 o
  -3   2   4     5291.97     5854.13     41.63 o
  -2   2   4     3654.52     3923.67     28.05 o
  -1   2   4     1010.00      948.67      9.18 o
   0   2   4     1265.08     1161.84     11.17 o
   1   2   4       95.64       56.95      1.55 o
   2   2   4      127.49      148.40      2.36 o
   3   2   4       14.35       29.59      1.64 o
   4   2   4        7.39        9.40      0.98 o
   5   2   4        3.50        4.56      1.15 o
   6   2   4        0.00        0.42      1.47 o
   7   2   4       16.27       19.02      1.95 o
   8   2   4        0.17       -0.97      1.46 o
   9   2   4        0.25        0.48      1.73 o
 -11   3   4        0.01       -0.19      2.31 o
 -10   3   4       61.33       65.71      3.88 o
  -9   3   4       79.57       86.48      3.88 o
  -8   3   4       11.05        7.87      1.77 o
  -7   3   4       11.37       11.73      1.74 o
  -6   3   4       11.83        5.72      1.14 o
  -5   3   4      124.25      149.92      2.47 o
  -4   3   4      511.43      600.92      6.24 o
  -3   3   4     1695.28     1632.37     12.65 o
  -2   3   4      483.39      478.38      4.37 o
  -1   3   4      197.55      132.59      2.24 o
   0   3   4      298.15      267.32      3.22 o
   1   3   4     2748.72     2751.63     20.30 o
   2   3   4      871.58     1042.77      8.86 o
   3   3   4      101.16      125.41      2.33 o
   4   3   4      165.97      171.38      3.28 o
   5   3   4      100.15       91.15      2.54 o
   6   3   4       70.29       75.09      3.03 o
   7   3   4       34.88       37.28      2.39 o
   8   3   4        0.10        0.01      1.49 o
   9   3   4        1.65       -0.30      1.89 o
 -11   4   4       17.98       17.00      3.06 o
 -10   4   4       33.53       32.97      3.17 o
  -9   4   4       16.97       21.73      2.57 o
  -8   4   4       47.05       49.61      2.88 o
  -7   4   4        8.32       14.48      1.84 o
  -6   4   4        0.41        1.65      0.97 o
  -5   4   4       92.64       91.70      2.27 o
  -4   4   4       23.81       19.79      1.06 o
  -3   4   4      113.84       76.32      1.53 o
  -2   4   4     3920.44     4268.63     30.57 o
  -1   4   4     2443.62     2423.73     19.47 o
   0   4   4      103.57      148.34      2.25 o
   1   4   4      220.72      187.66      2.45 o
   2   4   4      264.07      312.66      3.69 o
   3   4   4      110.54      109.33      2.23 o
   4   4   4      100.37       91.71      2.26 o
   5   4   4      361.61      325.21      4.83 o
   6   4   4        0.24       -0.18      1.56 o
   7   4   4       20.99       28.94      2.21 o
   8   4   4        0.94       -0.72      2.12 o
   9   4   4        0.08       -1.32      1.84 o
 -11   5   4        6.41        3.81      2.84 o
 -10   5   4       71.78       75.77      4.10 o
  -9   5   4       68.28       71.60      3.69 o
  -8   5   4        7.23        4.99      1.82 o
  -7   5   4        4.91        7.29      1.64 o
  -6   5   4       25.73       31.45      1.71 o
  -5   5   4      142.43      129.58      3.06 o
  -4   5   4     1581.83     1834.31     14.52 o
  -3   5   4      465.28      394.85      4.49 o
  -2   5   4      221.90      349.66      3.52 o
  -1   5   4     1283.32     1088.03      8.67 o
   0   5   4     1024.61      855.67      7.13 o
   1   5   4       63.25       57.55      1.42 o
   2   5   4       29.63       30.27      1.21 o
   3   5   4       16.66       15.66      1.08 o
   4   5   4      181.25      140.79      5.04 o
   5   5   4      370.27      314.96      7.54 o
   6   5   4       16.81       24.74      2.90 o
   7   5   4       13.42       19.56      2.49 o
   8   5   4        1.93        1.23      1.70 o
   9   5   4        0.01       -0.38      1.94 o
 -11   6   4       12.15       11.17      3.37 o
 -10   6   4        2.86        9.46      2.52 o
  -9   6   4        1.51       -1.00      1.69 o
  -8   6   4       75.27       77.94      4.66 o
  -7   6   4        0.91       -1.37      1.42 o
  -6   6   4        0.00       -0.19      1.03 o
  -5   6   4      155.45      179.65      2.87 o
  -4   6   4     3603.91     3895.15     28.75 o
  -3   6   4      202.81      280.84      3.60 o
  -2   6   4      156.45      214.57      3.06 o
  -1   6   4     2447.04     2393.72     19.36 o
   0   6   4        5.86       15.74      0.85 o
   1   6   4       47.26       50.93      1.41 o
   2   6   4      655.16      599.08      5.88 o
   3   6   4      231.88      244.78      3.26 o
   4   6   4      405.79      399.10      5.10 o
   5   6   4      411.14      403.35      6.73 o
   6   6   4        0.24        1.21      1.37 o
   7   6   4        5.34        5.94      1.79 o
   8   6   4        7.37       10.11      2.13 o
   9   6   4        2.79        1.85      2.06 o
 -11   7   4        2.47        1.75      3.10 o
 -10   7   4       23.24       20.67      3.51 o
  -9   7   4       20.43       19.33      2.61 o
  -8   7   4        6.24       16.09      2.23 o
  -7   7   4        9.69        4.61      1.40 o
  -6   7   4      176.10      159.15      7.94 o
  -5   7   4       21.78       25.91      1.30 o
  -4   7   4      374.22      369.67      4.28 o
  -3   7   4     2372.88     2459.60     20.38 o
  -2   7   4     1613.54     1539.88     13.58 o
  -1   7   4     1024.72     1252.11     10.04 o
   0   7   4      125.39      154.19      2.30 o
   1   7   4     1050.01      973.01      9.24 o
   2   7   4        1.18        0.05      0.67 o
   3   7   4       64.78       68.03      1.79 o
   4   7   4      184.23      163.52      3.14 o
   5   7   4      163.80      148.80      3.73 o
   6   7   4        1.55        1.52      1.33 o
   7   7   4        0.96        1.64      1.88 o
   8   7   4        0.02       -1.47      1.69 o
   9   7   4        0.16        0.01      2.00 o
 -11   8   4        0.09       -2.77      2.77 o
 -10   8   4        0.00       -3.28      3.28 o
  -9   8   4        8.41        4.53      2.56 o
  -8   8   4       53.13       46.51      3.58 o
  -7   8   4      193.69      212.29      5.73 o
  -6   8   4        7.02       14.76      1.65 o
  -5   8   4     1135.72     1117.76     11.33 o
  -4   8   4      188.87      171.91      3.11 o
  -3   8   4     2383.59     2488.88     21.19 o
  -2   8   4      487.07      600.65      6.50 o
  -1   8   4     2636.57     3041.62     25.10 o
   0   8   4      192.63      197.84      2.44 o
   1   8   4        7.16        8.30      0.83 o
   2   8   4      190.44      191.64      3.26 o
   3   8   4      119.28      105.25      2.66 o
   4   8   4       16.76        9.79      1.54 o
   5   8   4      194.51      180.15      4.07 o
   6   8   4        0.01        1.70      1.62 o
   7   8   4       13.02       18.22      3.14 o
   8   8   4        2.01        1.17      1.82 o
   9   8   4        0.79       -0.27      2.06 o
 -11   9   4        0.00        2.74      3.14 o
 -10   9   4        3.54        0.22      3.18 o
  -9   9   4        0.00       -1.98      2.62 o
  -8   9   4       75.63       79.36      4.47 o
  -7   9   4       20.03       11.04      1.97 o
  -6   9   4        1.06       -0.43      1.44 o
  -5   9   4      199.25      202.75      4.51 o
  -4   9   4       60.94       65.46      2.61 o
  -3   9   4      453.28      458.38      5.64 o
  -2   9   4      271.83      308.63      4.26 o
  -1   9   4        4.83        2.96      0.97 o
   0   9   4     1062.31     1117.26     13.03 o
   1   9   4       66.79       67.21      1.65 o
   2   9   4       81.93       64.71      2.76 o
   3   9   4       63.51       48.10      1.82 o
   4   9   4        0.05       -0.33      0.99 o
   5   9   4       28.05       36.20      2.24 o
   6   9   4        4.59        6.12      1.92 o
   7   9   4        1.59        6.22      2.10 o
   8   9   4        1.36        2.69      1.88 o
 -11  10   4        0.00       -2.77      2.77 o
 -10  10   4        2.60        1.30      3.75 o
  -9  10   4        0.01       -1.15      2.29 o
  -8  10   4      149.90      153.37      5.74 o
  -7  10   4        0.29       -1.44      1.48 o
  -6  10   4       81.72       89.77      4.46 o
  -5  10   4       76.98       87.43      4.46 o
  -4  10   4       17.19       20.96      2.41 o
  -3  10   4      290.94      308.04      4.47 o
  -2  10   4      541.39      485.75      5.87 o
  -1  10   4      334.88      342.62      4.71 o
   0  10   4      492.55      487.41      4.52 o
   1  10   4      320.89      368.93      3.96 o
   2  10   4       41.50       33.45      1.52 o
   3  10   4       15.82       12.46      1.13 o
   4  10   4        1.61       -0.37      1.06 o
   5  10   4       66.31       82.96      3.07 o
   6  10   4        2.85        3.36      1.59 o
   7  10   4        2.68        5.67      1.96 o
   8  10   4        0.34        0.48      1.83 o
 -10  11   4        0.88        0.43      2.79 o
  -9  11   4        5.70        8.18      5.93 o
  -8  11   4       12.64        7.98      2.62 o
  -7  11   4        0.46        1.83      2.05 o
  -6  11   4      164.64      138.99      4.16 o
  -5  11   4       71.43       89.64      3.33 o
  -4  11   4      558.08      519.04      6.64 o
  -3  11   4        3.71        3.30      1.00 o
  -2  11   4       35.19       28.52      1.57 o
  -1  11   4        0.98        2.83      1.08 o
   0  11   4      564.54      519.55      6.75 o
   1  11   4       30.95       31.15      1.30 o
   2  11   4        1.95        0.37      0.82 o
   3  11   4       67.27       65.01      2.37 o
   4  11   4       22.41       15.66      1.60 o
   5  11   4        9.37       16.04      2.28 o
   6  11   4        5.70       11.64      1.90 o
   7  11   4        1.35        2.38      1.83 o
   8  11   4        3.04        9.22      2.33 o
 -10  12   4        0.75       -2.35      2.62 o
  -9  12   4        0.25       -2.09      2.09 o
  -8  12   4       62.84       65.80      4.19 o
  -7  12   4       60.04       74.33      4.36 o
  -6  12   4       58.82       58.27      3.59 o
  -5  12   4      116.59      104.03      4.05 o
  -4  12   4        0.06        0.26      1.11 o
  -3  12   4      454.62      449.87      5.97 o
  -2  12   4        0.01       -0.02      0.91 o
  -1  12   4       96.90       96.72      2.93 o
   0  12   4      272.20      277.35      4.43 o
   1  12   4       75.19       94.14      2.72 o
   2  12   4       30.31       39.07      1.57 o
   3  12   4        7.52        2.66      1.08 o
   4  12   4       51.67       49.58      2.42 o
   5  12   4        1.74        0.44      1.46 o
   6  12   4        1.86        0.63      1.51 o
   7  12   4        3.17       10.15      2.27 o
   8  12   4        2.02        3.97      3.34 o
 -10  13   4        2.28       -1.14      2.77 o
  -9  13   4       25.10       22.84      3.58 o
  -8  13   4        0.17        2.81      2.23 o
  -7  13   4       37.16       40.36      4.26 o
  -6  13   4        0.05       -1.40      1.40 o
  -5  13   4       16.63       11.09      1.96 o
  -4  13   4      178.93      190.46      3.97 o
  -3  13   4      238.52      222.67      4.12 o
  -2  13   4       61.73       77.33      2.96 o
  -1  13   4       28.56       29.94      1.82 o
   0  13   4       29.98       27.31      2.13 o
   1  13   4       67.17       66.06      2.94 o
   2  13   4       41.69       36.56      3.21 o
   3  13   4       23.67       28.46      2.24 o
   4  13   4       21.43       20.34      2.23 o
   5  13   4        8.39        8.12      2.02 o
   6  13   4        2.59       -0.35      2.16 o
   7  13   4        4.05        4.02      3.10 o
   8  13   4        3.30        6.32      4.92 o
 -10  14   4        0.81        2.47      2.87 o
  -9  14   4        1.56        4.56      2.62 o
  -8  14   4       11.36        5.95      4.97 o
  -7  14   4       13.29       19.07      2.35 o
  -6  14   4        5.14        3.02      1.78 o
  -5  14   4        1.99        1.87      1.60 o
  -4  14   4       77.90       74.76      2.81 o
  -3  14   4      432.08      403.94      8.76 o
  -2  14   4        1.24       -0.12      1.25 o
  -1  14   4      112.69      142.02      4.16 o
   0  14   4      203.73      171.95      4.37 o
   1  14   4      156.42      124.93      6.08 o
   2  14   4       39.15       37.11      2.58 o
   3  14   4       43.34       42.36      4.75 o
   4  14   4       19.33       17.18      3.48 o
   5  14   4       29.24       26.32      4.09 o
   6  14   4        0.00        3.51      4.21 o
   7  14   4        1.08        1.97      4.04 o
  -9  15   4        0.10       -0.11      2.46 o
  -8  15   4        4.64        2.93      2.02 o
  -7  15   4        7.76        9.58      2.22 o
  -6  15   4        2.09        1.18      1.79 o
  -5  15   4        0.34       -1.67      1.67 o
  -4  15   4      117.35      107.63      3.31 o
  -3  15   4       74.61       74.27      2.86 o
  -2  15   4       31.39       30.84      2.99 o
  -1  15   4       40.76       32.89      2.80 o
   0  15   4       36.03       37.92      4.18 o
   1  15   4      199.46      175.07      3.98 o
   2  15   4        0.00       -1.40      2.03 o
   3  15   4       95.32      104.94      5.96 o
   4  15   4       26.24       20.47      4.04 o
   5  15   4       37.98       52.82      5.09 o
   6  15   4        0.31        1.35      3.10 o
   7  15   4        0.35       -3.86      3.86 o
  -9  16   4        0.03        0.45      3.91 o
  -8  16   4        5.90        5.77      2.41 o
  -7  16   4        0.88        1.97      1.99 o
  -6  16   4        0.93        0.14      1.81 o
  -5  16   4        0.14        0.89      1.79 o
  -4  16   4       35.15       28.72      2.16 o
  -3  16   4        2.80        1.86      1.50 o
  -2  16   4      115.79      108.80      3.88 o
  -1  16   4        0.33        1.60      1.41 o
   0  16   4       78.82       95.38      7.15 o
   1  16   4      337.53      319.50      7.77 o
   2  16   4        0.07        0.40      1.93 o
   3  16   4        0.64        2.01      2.70 o
   4  16   4       55.33       57.38      5.79 o
   5  16   4       19.49       27.21      4.45 o
   6  16   4        0.16       -2.85      2.85 o
   7  16   4        2.07        1.76      4.92 o
  -8  17   4        7.42        2.34      3.14 o
  -7  17   4        0.01       -1.92      1.92 o
  -6  17   4       18.13       20.55      2.94 o
  -5  17   4        0.01       -0.10      2.69 o
  -4  17   4      105.36       86.13      3.33 o
  -3  17   4        0.24       -1.54      1.54 o
  -2  17   4        6.21        9.09      1.98 o
  -1  17   4        2.00       -0.13      1.84 o
   0  17   4       16.52       16.42      2.39 o
   1  17   4      120.94      137.34      5.40 o
   2  17   4        0.71       -1.62      2.01 o
   3  17   4        9.51       16.16      3.72 o
   4  17   4       42.38       49.79      4.95 o
   5  17   4        3.51        3.60      6.14 o
   6  17   4        0.00        0.94      3.34 o
  -8  18   4        5.95        7.24      2.80 o
  -7  18   4        3.49        0.84      2.15 o
  -6  18   4       15.20       12.30      3.04 o
  -5  18   4       95.35       92.08      6.85 o
  -4  18   4       14.17       18.09      2.41 o
  -3  18   4       40.59       39.19      4.92 o
  -2  18   4        0.72       -2.53      2.53 o
  -1  18   4       55.52       69.97      3.63 o
   0  18   4      131.37      122.99      5.34 o
   1  18   4       30.94       51.71      5.24 o
   2  18   4       24.03       32.05      3.45 o
   3  18   4       44.62       43.69      4.84 o
   4  18   4        3.49        4.05      4.74 o
   5  18   4        0.25        4.14      3.86 o
   6  18   4        0.72       -1.03      3.34 o
  -7  19   4        0.00       -3.25      3.33 o
  -6  19   4        4.49        6.88      2.99 o
  -5  19   4        2.99        2.38      2.46 o
  -4  19   4        8.82       12.41      2.88 o
  -3  19   4        1.78        1.63      2.37 o
  -2  19   4       11.68       11.13      2.44 o
  -1  19   4        5.61        5.23      2.67 o
   0  19   4       33.00       27.55      4.43 o
   1  19   4       20.80       20.16      4.09 o
   2  19   4       35.21       35.70      3.65 o
   3  19   4       29.52       50.63      5.20 o
   4  19   4       13.36       18.74      9.30 o
   5  19   4       15.44       25.21      4.84 o
  -7  20   4        6.98        3.07      3.23 o
  -6  20   4        4.52        4.03      2.92 o
  -5  20   4        5.84       10.07      2.87 o
  -4  20   4       14.36        9.36      2.90 o
  -3  20   4        5.71        4.75      2.20 o
  -2  20   4        0.29        2.26      2.07 o
  -1  20   4        0.03       -0.83      2.67 o
   0  20   4        1.07        0.80      2.62 o
   1  20   4       34.28       44.40      4.18 o
   2  20   4        0.64        2.91      2.62 o
   3  20   4        0.94        5.44      3.48 o
   4  20   4       25.94       27.39      5.97 o
   5  20   4        0.63        4.07      3.95 o
  -6  21   4       12.37       10.80      3.30 o
  -5  21   4        0.44       -1.24      2.50 o
  -4  21   4        0.09        0.35      2.52 o
  -3  21   4        2.07        1.98      3.24 o
  -2  21   4       19.60       16.57      3.41 o
  -1  21   4       37.99       49.98      8.06 o
   0  21   4        1.82        2.53      2.96 o
   1  21   4        0.02       -1.68      2.49 o
   2  21   4        0.11        0.35      2.64 o
   3  21   4        3.74        6.82      3.79 o
   4  21   4        0.08        1.30      3.84 o
  -5  22   4       13.02       16.79      3.52 o
  -4  22   4        0.54        1.90      2.85 o
  -3  22   4        6.47       11.53      3.52 o
  -2  22   4       46.59       51.60      4.66 o
  -1  22   4        6.05       10.73      3.69 o
   0  22   4        1.30        2.19      2.97 o
   1  22   4        1.12       -0.20      2.78 o
   2  22   4        1.06       -1.63      3.34 o
   3  22   4        0.64       -3.16      3.29 o
  -4  23   4        3.21        0.41      7.02 o
  -3  23   4        1.95        5.91      3.32 o
  -2  23   4       52.49       65.10      5.01 o
  -1  23   4        0.85        3.80      3.25 o
   0  23   4        0.29        0.04      3.09 o
   1  23   4       14.67       19.12      3.69 o
   2  23   4        0.07        4.96      3.79 o
  -3  24   4       16.93       16.77      4.03 o
  -2  24   4        4.56        0.85      3.77 o
  -1  24   4        7.28        0.63      3.31 o
   0  24   4        0.02        4.24      3.43 o
   1  24   4        3.90        4.41      4.02 o
 -12   1   5        0.52       -2.12      2.43 o
 -11   1   5       15.45       16.07      2.99 o
 -10   1   5        2.35        2.95      2.43 o
  -9   1   5       25.98       19.96      2.41 o
  -8   1   5        8.69       10.82      1.84 o
  -7   1   5      635.17      732.52     10.04 o
  -6   1   5       89.01      110.31      2.31 o
  -5   1   5        9.53       12.27      0.91 o
  -4   1   5     4456.35     4710.12     37.37 o
  -3   1   5     1079.49     1096.99      8.93 o
  -2   1   5      272.84      302.95      3.13 o
  -1   1   5     1179.49     1346.79     14.56 o
   0   1   5      609.28      576.20      5.34 o
   1   1   5      178.21      161.09      2.72 o
   2   1   5      259.59      334.85      3.96 o
   3   1   5      168.99      176.17      4.70 o
   4   1   5       19.46       20.40      1.48 o
   5   1   5        5.92        4.92      1.66 o
   6   1   5       32.58       39.81      2.50 o
   7   1   5        1.70       -0.09      1.41 o
   8   1   5        3.26       -0.61      1.71 o
   9   1   5       17.10       22.98      3.24 o
 -12   2   5        1.76       -2.16      2.38 o
 -11   2   5        0.03        2.54      2.48 o
 -10   2   5       73.00       82.01      4.10 o
  -9   2   5       39.33       46.66      4.16 o
  -8   2   5       25.22       27.32      2.37 o
  -7   2   5        2.15        0.12      1.31 o
  -6   2   5       54.77       39.09      1.77 o
  -5   2   5      146.71      161.70      2.60 o
  -4   2   5       86.74       67.12      1.84 o
  -3   2   5      101.45      147.22      2.13 o
  -2   2   5       28.95       53.99      1.61 o
  -1   2   5      433.06      363.41      4.95 o
   0   2   5      185.03      123.01      2.11 o
   1   2   5      409.24      457.67      4.71 o
   2   2   5      855.23      751.07      7.66 o
   3   2   5      243.36      291.16      3.91 o
   4   2   5       11.79        7.67      1.08 o
   5   2   5        0.05        2.40      1.52 o
   6   2   5        3.02        1.47      1.53 o
   7   2   5       46.53       45.57      2.57 o
   8   2   5        1.09        0.17      2.09 o
   9   2   5        0.04        1.71      2.12 o
 -12   3   5        1.06       -1.13      2.54 o
 -11   3   5        7.98        4.73      2.74 o
 -10   3   5        7.90        7.58      2.37 o
  -9   3   5        3.75        2.17      1.77 o
  -8   3   5        7.14        3.46      1.98 o
  -7   3   5      109.62      105.15      6.43 o
  -6   3   5       26.40       20.32      1.45 o
  -5   3   5      293.21      297.36      4.66 o
  -4   3   5     2745.16     2909.48     21.81 o
  -3   3   5       37.23       62.63      1.43 o
  -2   3   5     1914.93     2033.01     15.27 o
  -1   3   5     1379.09     1243.46     12.02 o
   0   3   5        6.18        9.09      0.91 o
   1   3   5     2416.89     2425.37     19.99 o
   2   3   5        0.01        1.52      0.72 o
   3   3   5       48.48       56.06      1.79 o
   4   3   5      191.75      178.42      3.18 o
   5   3   5       45.01       41.77      2.82 o
   6   3   5        8.38       15.38      1.94 o
   7   3   5        4.58       -0.40      1.66 o
   8   3   5        0.98        0.39      1.73 o
   9   3   5        0.34        1.42      2.06 o
 -11   4   5        8.83       12.68      2.84 o
 -10   4   5        5.00        2.34      2.14 o
  -9   4   5       19.14       22.04      2.61 o
  -8   4   5      129.34      124.43      4.09 o
  -7   4   5       37.14       30.52      2.23 o
  -6   4   5       14.79       13.55      1.56 o
  -5   4   5       14.45        9.87      1.35 o
  -4   4   5     4523.34     5030.03     36.45 o
  -3   4   5      190.08      220.63      2.78 o
  -2   4   5       53.17       50.50      1.27 o
  -1   4   5        2.27        7.90      0.83 o
   0   4   5     1744.52     1764.95     14.96 o
   1   4   5      951.80      982.11      8.32 o
   2   4   5        5.35       10.20      0.97 o
   3   4   5      138.92      151.63      2.74 o
   4   4   5      312.58      268.15      4.01 o
   5   4   5      159.78      196.69      4.29 o
   6   4   5       12.07       24.77      2.16 o
   7   4   5       13.08       10.53      2.18 o
   8   4   5        0.12       -1.63      1.63 o
   9   4   5        1.01        0.61      1.97 o
 -11   5   5        0.08       -1.77      2.36 o
 -10   5   5       32.73       33.44      3.09 o
  -9   5   5       62.95       88.49      3.96 o
  -8   5   5       99.09      111.05      4.03 o
  -7   5   5        1.42        1.73      1.15 o
  -6   5   5      189.12      197.66      3.72 o
  -5   5   5      511.78      568.68      5.93 o
  -4   5   5        0.48        2.24      0.97 o
  -3   5   5      237.87      270.20      3.19 o
  -2   5   5     1223.74     1173.23      9.44 o
  -1   5   5        2.06        1.65      1.48 o
   0   5   5      421.17      492.96      5.36 o
   1   5   5      490.08      482.83      4.78 o
   2   5   5       78.25       48.54      1.53 o
   3   5   5       24.76       24.43      1.33 o
   4   5   5        6.88        5.29      1.16 o
   5   5   5      101.21      121.76      3.12 o
   6   5   5        8.62       15.18      2.28 o
   7   5   5        7.84       13.15      2.42 o
   8   5   5        0.86        0.39      1.67 o
 -11   6   5        1.10        1.29      3.28 o
 -10   6   5        1.28       -0.23      2.10 o
  -9   6   5       88.53      102.60      5.22 o
  -8   6   5      313.92      320.83      6.51 o
  -7   6   5       34.70       28.71      1.90 o
  -6   6   5       18.24       16.41      1.71 o
  -5   6   5        9.07       13.09      1.07 o
  -4   6   5       35.36       29.53      1.54 o
  -3   6   5      704.76      834.57      7.32 o
  -2   6   5      149.58      187.18      2.46 o
  -1   6   5      122.47       97.40      1.69 o
   0   6   5      990.53     1035.40      8.64 o
   1   6   5       13.62       16.76      0.96 o
   2   6   5      206.50      204.70      3.03 o
   3   6   5        8.95        5.81      1.00 o
   4   6   5        1.14        0.25      1.06 o
   5   6   5      149.48      143.71      3.70 o
   6   6   5       49.87       36.71      2.80 o
   7   6   5        8.95        7.91      2.14 o
   8   6   5        1.70        0.96      1.84 o
 -11   7   5        3.74        1.13      3.00 o
 -10   7   5        1.44        1.06      2.56 o
  -9   7   5        3.56        2.12      2.42 o
  -8   7   5       12.56       15.35      2.14 o
  -7   7   5        0.29       -1.05      1.15 o
  -6   7   5      157.14      132.15      3.23 o
  -5   7   5      101.51      110.79      2.37 o
  -4   7   5     1303.15     1493.69     12.25 o
  -3   7   5     2546.48     2636.81     19.90 o
  -2   7   5       46.13       20.49      1.00 o
  -1   7   5     1299.84     1320.90     10.63 o
   0   7   5       26.17       35.89      1.35 o
   1   7   5        8.84        8.09      0.88 o
   2   7   5       60.77       58.67      1.78 o
   3   7   5       23.94       27.15      1.39 o
   4   7   5      178.06      168.93      3.30 o
   5   7   5       41.29       35.36      2.22 o
   6   7   5        2.34        2.91      1.79 o
   7   7   5        3.32        5.76      2.08 o
   8   7   5        0.05        0.08      1.80 o
 -11   8   5        1.29        0.71      2.89 o
 -10   8   5        2.78       -0.11      2.53 o
  -9   8   5        2.34        1.10      2.34 o
  -8   8   5        0.28        0.37      2.01 o
  -7   8   5       86.00       71.90      3.84 o
  -6   8   5      115.37      128.56      3.24 o
  -5   8   5      923.54     1018.68      9.30 o
  -4   8   5     3001.51     3203.90     24.12 o
  -3   8   5        0.83        0.71      0.72 o
  -2   8   5      597.65      595.69      6.50 o
  -1   8   5      319.11      329.26      3.72 o
   0   8   5      121.05      147.02      2.40 o
   1   8   5      168.63      190.31      3.15 o
   2   8   5       24.29       17.92      1.41 o
   3   8   5      310.17      293.90      3.84 o
   4   8   5       42.57       39.59      2.16 o
   5   8   5       15.79       14.65      1.82 o
   6   8   5        7.91        7.87      2.00 o
   7   8   5        3.53        6.38      2.15 o
   8   8   5        0.40       -1.77      1.77 o
 -11   9   5        4.36        4.68      3.24 o
 -10   9   5       17.06       17.67      3.37 o
  -9   9   5        0.19       -2.12      2.12 o
  -8   9   5       27.91       34.78      3.23 o
  -7   9   5       22.49       25.93      2.37 o
  -6   9   5        7.96       12.29      1.88 o
  -5   9   5       32.47       36.94      1.86 o
  -4   9   5      468.94      465.77      8.65 o
  -3   9   5        0.77       -0.04      0.93 o
  -2   9   5        1.98        3.42      1.20 o
  -1   9   5      265.85      348.87      3.80 o
   0   9   5        3.56        5.89      0.83 o
   1   9   5      289.57      281.38      3.34 o
   2   9   5       31.43       41.25      1.89 o
   3   9   5       75.65       64.92      2.18 o
   4   9   5      186.37      144.56      3.65 o
   5   9   5       42.75       50.56      3.93 o
   6   9   5        0.92        4.36      1.84 o
   7   9   5       45.61       48.24      3.37 o
   8   9   5        0.00       -0.18      1.93 o
 -11  10   5        5.31        3.91      3.15 o
 -10  10   5        0.34        0.35      2.59 o
  -9  10   5        1.90        0.69      2.07 o
  -8  10   5        0.55       -1.32      1.80 o
  -7  10   5        0.05       -1.52      1.52 o
  -6  10   5      453.05      461.24      8.84 o
  -5  10   5      105.11       83.35      2.73 o
  -4  10   5       46.47       37.66      2.14 o
  -3  10   5        0.01        1.79      1.47 o
  -2  10   5      282.17      292.63      4.30 o
  -1  10   5      433.75      460.14      5.69 o
   0  10   5      921.14      877.52      7.21 o
   1  10   5      426.99      423.19      4.46 o
   2  10   5        1.55        1.60      0.86 o
   3  10   5       18.60       14.18      1.46 o
   4  10   5       29.21       30.93      2.13 o
   5  10   5        0.41       -0.94      1.45 o
   6  10   5       12.88       13.22      2.94 o
   7  10   5        4.70        8.15      2.53 o
   8  10   5        4.03        5.54      2.17 o
 -10  11   5        2.27       -0.82      2.64 o
  -9  11   5        9.84        8.14      3.13 o
  -8  11   5        0.82       -0.31      2.16 o
  -7  11   5       61.28       59.12      3.19 o
  -6  11   5      277.57      276.45      5.78 o
  -5  11   5     1469.38     1432.42     14.11 o
  -4  11   5      271.78      287.10      5.29 o
  -3  11   5      423.72      446.73      5.94 o
  -2  11   5        0.54       -0.30      1.58 o
  -1  11   5      275.58      268.85      4.30 o
   0  11   5        7.09        7.86      1.26 o
   1  11   5      181.43      174.34      3.50 o
   2  11   5        1.26        0.28      1.05 o
   3  11   5      420.94      376.82      6.51 o
   4  11   5      148.58      152.96      3.86 o
   5  11   5       12.96       12.21      1.90 o
   6  11   5        1.29        3.51      1.98 o
   7  11   5       15.60       19.91      2.71 o
   8  11   5        1.04        0.58      1.96 o
 -10  12   5        5.35        5.56      2.87 o
  -9  12   5        3.35        7.21      2.77 o
  -8  12   5        1.01       -2.07      2.07 o
  -7  12   5        0.73       -1.15      1.74 o
  -6  12   5        0.38       -0.64      1.53 o
  -5  12   5       64.13       68.81      3.09 o
  -4  12   5       67.07       55.55      2.28 o
  -3  12   5        8.17       12.08      1.43 o
  -2  12   5       44.15       42.27      2.02 o
  -1  12   5      450.62      460.74      5.99 o
   0  12   5       77.42       73.03      2.46 o
   1  12   5       68.20       67.28      2.82 o
   2  12   5      171.07      149.70      4.03 o
   3  12   5       41.26       40.61      3.26 o
   4  12   5        0.66        1.08      1.73 o
   5  12   5        6.02        3.81      1.66 o
   6  12   5        0.22       -0.66      1.59 o
   7  12   5        2.55        3.16      1.99 o
 -10  13   5        2.72       -0.54      3.35 o
  -9  13   5        0.67        4.94      2.82 o
  -8  13   5        0.25        0.60      1.87 o
  -7  13   5       14.01       13.76      2.22 o
  -6  13   5       13.78       18.16      2.18 o
  -5  13   5       35.06       36.49      2.63 o
  -4  13   5        0.66        2.49      1.51 o
  -3  13   5      189.25      180.43      3.76 o
  -2  13   5      158.11      148.04      4.34 o
  -1  13   5        3.81        6.38      1.35 o
   0  13   5        3.81        5.32      1.37 o
   1  13   5       50.19       59.51      2.71 o
   2  13   5      424.51      380.06      6.63 o
   3  13   5      380.03      377.74      6.89 o
   4  13   5        7.38        6.20      2.21 o
   5  13   5       18.34       18.26      2.21 o
   6  13   5        4.37        7.59      1.98 o
   7  13   5        2.29        6.03      2.80 o
 -10  14   5        5.31       14.57      4.92 o
  -9  14   5        0.49        3.24      2.48 o
  -8  14   5        0.89        0.91      1.96 o
  -7  14   5       38.98       33.41      2.85 o
  -6  14   5       26.20       18.02      2.30 o
  -5  14   5       33.38       33.84      2.55 o
  -4  14   5       64.46       58.49      2.49 o
  -3  14   5        4.75        4.66      1.36 o
  -2  14   5       43.23       49.37      2.24 o
  -1  14   5      283.03      253.11      4.55 o
   0  14   5      293.35      284.96      5.50 o
   1  14   5       53.20       49.96      2.71 o
   2  14   5      329.55      379.44      6.80 o
   3  14   5      343.24      379.16      8.15 o
   4  14   5       12.10       12.88      2.54 o
   5  14   5        0.21        2.81      4.04 o
   6  14   5        0.73        0.97      2.95 o
   7  14   5        0.42        3.51      4.56 o
  -9  15   5       17.12       16.02      3.31 o
  -8  15   5        9.84        9.84      3.80 o
  -7  15   5        1.22       -0.86      2.08 o
  -6  15   5        3.74        2.51      1.84 o
  -5  15   5       71.16       76.20      4.31 o
  -4  15   5       45.02       38.56      2.64 o
  -3  15   5       19.15       25.01      1.96 o
  -2  15   5       28.31       27.45      1.97 o
  -1  15   5       61.19       50.65      2.40 o
   0  15   5        0.78        0.45      1.60 o
   1  15   5       17.62       13.05      3.24 o
   2  15   5       16.84       21.68      2.20 o
   3  15   5      194.30      199.69      7.93 o
   4  15   5        1.34        0.00      2.85 o
   5  15   5       14.81       13.52      3.72 o
   6  15   5       13.11       19.83      4.56 o
  -9  16   5        7.49        4.40      3.68 o
  -8  16   5        2.05        2.43      2.22 o
  -7  16   5        0.00        0.12      1.87 o
  -6  16   5        3.61        0.43      1.88 o
  -5  16   5       82.82       74.51      3.44 o
  -4  16   5        2.45        2.37      1.46 o
  -3  16   5        1.63       -0.05      1.65 o
  -2  16   5        2.47        0.36      1.38 o
  -1  16   5       13.15        7.26      2.21 o
   0  16   5        9.40       10.97      2.48 o
   1  16   5        1.91       -1.95      1.95 o
   2  16   5       17.54       15.61      2.68 o
   3  16   5        5.60        5.53      3.10 o
   4  16   5       11.31       10.37      7.02 o
   5  16   5        4.27       -3.16      3.51 o
   6  16   5        0.01       -2.23      3.10 o
  -9  17   5        6.85        6.71      4.97 o
  -8  17   5        3.54        2.98      2.52 o
  -7  17   5        4.38        7.24      2.35 o
  -6  17   5        8.99        3.48      2.02 o
  -5  17   5        0.19       -0.70      1.68 o
  -4  17   5       66.65       74.72      3.07 o
  -3  17   5        7.16        6.38      1.69 o
  -2  17   5       84.58       85.48      3.80 o
  -1  17   5       13.48       17.48      4.37 o
   0  17   5        4.32        5.98      2.46 o
   1  17   5        4.60        9.52      3.22 o
   2  17   5      120.59      107.19      4.99 o
   3  17   5        1.75        0.37      3.10 o
   4  17   5       31.41       34.14      7.90 o
   5  17   5        9.56       12.88      5.27 o
   6  17   5        3.41        7.97      3.95 o
  -8  18   5        0.02       -2.89      2.89 o
  -7  18   5        0.47       -2.21      2.94 o
  -6  18   5        6.72        2.40      2.10 o
  -5  18   5        0.19       -0.69      1.96 o
  -4  18   5        0.16       -0.51      1.82 o
  -3  18   5       33.50       28.40      2.77 o
  -2  18   5       26.57       30.71      3.49 o
  -1  18   5       25.07       22.00      3.23 o
   0  18   5       54.82       74.32      4.52 o
   1  18   5        0.01        1.71      2.42 o
   2  18   5       15.37       11.36      2.89 o
   3  18   5       32.65       32.76      5.44 o
   4  18   5       14.91       21.49      7.37 o
   5  18   5        1.12        0.40      3.34 o
  -8  19   5        0.26       -2.44      2.44 o
  -7  19   5        0.00        3.46      2.76 o
  -6  19   5        3.06        2.01      3.29 o
  -5  19   5        3.98        4.12      2.51 o
  -4  19   5        9.99        7.58      2.26 o
  -3  19   5        1.71        0.06      2.46 o
  -2  19   5       51.01       54.23      4.51 o
  -1  19   5       38.39       30.18      6.62 o
   0  19   5       12.24        7.67      2.75 o
   1  19   5        0.61       -0.50      2.39 o
   2  19   5        1.13       -1.46      3.71 o
   3  19   5        7.96       26.31      4.39 o
   4  19   5        0.28        0.00      4.56 o
   5  19   5        2.77        5.53      7.02 o
  -7  20   5        0.99        2.98      3.02 o
  -6  20   5        0.05        1.65      2.76 o
  -5  20   5        7.21        8.96      3.06 o
  -4  20   5        3.48        2.94      3.61 o
  -3  20   5       22.95       24.49      3.62 o
  -2  20   5       18.79       15.98      3.19 o
  -1  20   5        0.17        0.29      2.64 o
   0  20   5        1.10       -2.26      2.62 o
   1  20   5        8.52        9.92      3.29 o
   2  20   5        0.08       10.34      3.59 o
   3  20   5        0.38        2.98      3.23 o
   4  20   5       14.56       28.74      5.27 o
  -6  21   5        1.34        1.13      2.92 o
  -5  21   5       13.43       11.20      4.54 o
  -4  21   5        4.77        3.01      3.93 o
  -3  21   5        0.03       -2.57      2.57 o
  -2  21   5       27.80       27.16      3.84 o
  -1  21   5       32.28       25.99      3.90 o
   0  21   5        0.00        5.11      2.92 o
   1  21   5        0.00        3.27      2.75 o
   2  21   5        6.94        7.79      6.85 o
   3  21   5        4.17        3.37      7.37 o
  -5  22   5        0.64        2.43      3.93 o
  -4  22   5        4.19       -5.02      7.37 o
  -3  22   5        3.99        5.61      3.34 o
  -2  22   5       59.59       73.92      6.91 o
  -1  22   5        7.16        6.58      3.62 o
   0  22   5       13.12       15.56      4.03 o
   1  22   5        0.49        4.25      3.08 o
   2  22   5        5.70        3.69      3.72 o
   3  22   5        2.81        5.27      5.97 o
  -4  23   5        3.96        0.27      3.88 o
  -3  23   5        0.12       -2.02      2.98 o
  -2  23   5        2.32       -3.10      3.10 o
  -1  23   5       45.77       57.05      4.92 o
   0  23   5        1.77        4.63      3.29 o
   1  23   5        2.00        3.59      3.23 o
  -2  24   5       13.88       12.64      3.86 o
  -1  24   5        0.35       -0.83      3.29 o
   0  24   5        1.69        1.05      5.62 o
 -12   0   6        0.02        5.98      3.95 o
 -11   0   6        2.41        1.91      4.92 o
 -10   0   6        0.37       -1.30      2.98 o
  -9   0   6       20.53        7.70      6.85 o
  -8   0   6      116.56      124.45      5.69 o
  -7   0   6        1.34        2.81      1.99 o
  -6   0   6       22.89       22.29      1.80 o
  -5   0   6       72.34       71.73      2.62 o
  -4   0   6      301.64      283.34      8.27 o
  -3   0   6      167.45      221.33      3.90 o
  -2   0   6     1634.35     1781.19     26.81 o
  -1   0   6      599.78      575.03      9.25 o
   0   0   6       14.83        9.61      1.06 o
   1   0   6      547.23      682.67      8.96 o
   2   0   6      181.71      148.14      3.64 o
   3   0   6       13.29       25.36      1.89 o
   4   0   6      156.52      136.69      5.20 o
   5   0   6      153.86      142.83     17.56 o
   6   0   6        3.88       -2.10      2.10 o
   7   0   6        5.82       11.39      3.86 o
   8   0   6        5.67        6.85      3.72 o
 -12   1   6        3.18        3.98      2.61 o
 -11   1   6        2.48        2.35      2.43 o
 -10   1   6        7.88        5.59      2.11 o
  -9   1   6       20.58       27.15      2.79 o
  -8   1   6       43.73       53.96      2.91 o
  -7   1   6       39.02       35.53      2.30 o
  -6   1   6       10.62       10.54      1.10 o
  -5   1   6      118.18      103.94      2.16 o
  -4   1   6      151.63      116.61      3.61 o
  -3   1   6        6.56        7.92      0.74 o
  -2   1   6      505.26      552.72      5.02 o
  -1   1   6      396.42      355.02      5.01 o
   0   1   6     1704.06     1649.36     12.80 o
   1   1   6        0.57        9.36      1.10 o
   2   1   6       16.74       25.14      1.24 o
   3   1   6        6.66        5.63      0.97 o
   4   1   6      192.98      211.71      4.04 o
   5   1   6        8.09        4.72      3.02 o
   6   1   6       10.02        7.05      2.29 o
   7   1   6        2.29        1.66      1.97 o
   8   1   6        2.16        6.02      2.38 o
 -12   2   6        4.35        2.06      2.57 o
 -11   2   6        1.37        2.12      2.74 o
 -10   2   6        0.64        0.00      2.02 o
  -9   2   6        0.54       -0.89      1.72 o
  -8   2   6       13.69       12.34      1.91 o
  -7   2   6       64.23       47.91      2.59 o
  -6   2   6       32.04       34.20      1.47 o
  -5   2   6        9.26       11.77      1.09 o
  -4   2   6     1126.34     1071.96     10.04 o
  -3   2   6      262.37      240.02      4.25 o
  -2   2   6      365.41      410.00      4.04 o
  -1   2   6     1882.90     1989.14     16.59 o
   0   2   6      105.43       77.22      1.88 o
   1   2   6      259.86      308.07      3.67 o
   2   2   6        2.35        0.38      0.69 o
   3   2   6       28.91       24.28      1.53 o
   4   2   6      107.77      112.63      2.78 o
   5   2   6       76.50       96.09      3.53 o
   6   2   6        4.60        4.23      1.78 o
   7   2   6        1.96       -0.62      1.61 o
   8   2   6        4.61        3.30      2.20 o
 -12   3   6        0.49       -0.26      2.52 o
 -11   3   6       11.38       15.64      2.93 o
 -10   3   6       13.62       18.05      2.75 o
  -9   3   6        0.01        2.52      2.18 o
  -8   3   6      163.35      175.92      4.77 o
  -7   3   6        3.83        2.94      1.44 o
  -6   3   6      211.68      252.42      3.66 o
  -5   3   6       24.79       37.28      1.45 o
  -4   3   6      609.02      679.46      7.07 o
  -3   3   6     1357.49     1626.98     12.76 o
  -2   3   6     3240.40     3507.89     27.89 o
  -1   3   6      175.74      204.02      4.63 o
   0   3   6        9.60        8.94      0.90 o
   1   3   6       80.19       97.42      2.65 o
   2   3   6       35.85       26.40      1.66 o
   3   3   6       83.27       97.18      2.35 o
   4   3   6      152.08      154.69      3.32 o
   5   3   6       31.47       24.23      2.64 o
   6   3   6       67.79       84.03      3.68 o
   7   3   6        0.12       -1.01      1.74 o
   8   3   6        3.57        3.84      2.37 o
 -12   4   6        0.67        0.56      2.51 o
 -11   4   6        5.67        3.70      2.45 o
 -10   4   6       17.62       21.19      2.78 o
  -9   4   6       10.02       10.03      2.14 o
  -8   4   6      410.43      403.60      7.36 o
  -7   4   6       51.02       62.79      3.79 o
  -6   4   6       10.30       16.89      1.42 o
  -5   4   6       18.72       23.09      1.27 o
  -4   4   6      138.28      112.97      3.59 o
  -3   4   6      224.16      257.27      3.16 o
  -2   4   6       16.01        2.74      0.61 o
  -1   4   6       73.01       44.49      1.89 o
   0   4   6       55.02       69.87      3.24 o
   1   4   6       33.27       35.99      1.24 o
   2   4   6       42.88       41.17      1.88 o
   3   4   6      114.42      107.69      2.47 o
   4   4   6        8.35        7.96      1.66 o
   5   4   6       53.90       60.22      2.98 o
   6   4   6       40.55       48.06      3.03 o
   7   4   6        0.16        2.01      2.81 o
   8   4   6        0.00        0.59      1.88 o
 -11   5   6        0.27       -1.19      2.27 o
 -10   5   6       27.61       28.32      3.01 o
  -9   5   6       30.11       37.12      2.96 o
  -8   5   6      276.58      285.72      6.12 o
  -7   5   6        0.43        0.98      1.16 o
  -6   5   6      116.26      114.33      3.50 o
  -5   5   6       12.48       18.68      1.18 o
  -4   5   6      219.92      219.06      3.72 o
  -3   5   6     1212.92     1357.55     11.00 o
  -2   5   6     2420.30     2696.22     20.10 o
  -1   5   6      176.64      192.27      3.02 o
   0   5   6     1003.56     1071.42     10.07 o
   1   5   6      384.19      415.49      4.45 o
   2   5   6      335.79      302.31      3.92 o
   3   5   6        2.58        2.03      1.09 o
   4   5   6        1.17        0.06      1.39 o
   5   5   6        4.52        0.37      1.35 o
   6   5   6       27.87       31.73      3.26 o
   7   5   6        1.20        4.03      2.64 o
   8   5   6        1.31        5.87      2.16 o
 -11   6   6        8.31        7.87      3.25 o
 -10   6   6        8.37       11.97      3.24 o
  -9   6   6       42.76       32.22      3.12 o
  -8   6   6      163.84      174.60      4.80 o
  -7   6   6        9.23       13.99      1.64 o
  -6   6   6        1.41        1.00      1.07 o
  -5   6   6      222.74      261.82      3.68 o
  -4   6   6     2016.04     2227.22     18.98 o
  -3   6   6       95.12      167.38      2.53 o
  -2   6   6      119.27      180.63      2.52 o
  -1   6   6        0.04        0.03      0.69 o
   0   6   6      100.01      124.73      2.57 o
   1   6   6      152.65      123.34      2.84 o
   2   6   6        1.30        2.48      1.03 o
   3   6   6      209.58      210.27      4.17 o
   4   6   6       85.12       56.78      2.63 o
   5   6   6       38.03       38.27      2.33 o
   6   6   6       50.74       46.51      3.75 o
   7   6   6        0.04       -0.39      2.28 o
   8   6   6        0.35       -1.90      1.90 o
 -11   7   6       12.34       13.62      3.50 o
 -10   7   6        0.13       -2.16      2.16 o
  -9   7   6        0.78        2.06      2.39 o
  -8   7   6      205.58      179.50      5.81 o
  -7   7   6        0.51       -1.07      1.07 o
  -6   7   6       40.14       37.08      1.91 o
  -5   7   6      294.91      286.63      3.95 o
  -4   7   6      259.75      290.74      4.02 o
  -3   7   6     2672.43     2906.87     21.85 o
  -2   7   6      390.20      330.06      3.66 o
  -1   7   6      132.24      135.80      2.18 o
   0   7   6      126.05      123.91      2.17 o
   1   7   6       19.65       14.15      1.34 o
   2   7   6       20.97       14.96      1.67 o
   3   7   6       76.49       85.56      2.82 o
   4   7   6        0.02        0.74      1.32 o
   5   7   6        6.91        4.58      1.65 o
   6   7   6        0.69       -0.74      1.72 o
   7   7   6        0.01        2.30      1.99 o
   8   7   6        0.09       -1.80      1.80 o
 -11   8   6        0.52       -2.04      2.73 o
 -10   8   6       13.26        7.95      2.80 o
  -9   8   6       44.85       57.82      4.69 o
  -8   8   6      283.07      307.93      7.94 o
  -7   8   6      172.87      144.25      4.54 o
  -6   8   6      646.58      650.30      9.13 o
  -5   8   6       52.82       68.53      2.52 o
  -4   8   6      993.34      912.31     10.65 o
  -3   8   6      208.40      210.82      3.32 o
  -2   8   6        3.20        2.33      0.62 o
  -1   8   6      586.65      579.59      5.65 o
   0   8   6       74.98       66.60      1.76 o
   1   8   6       61.52       43.99      1.83 o
   2   8   6      188.08      198.08      3.76 o
   3   8   6      445.44      436.77      5.60 o
   4   8   6       70.91       65.97      2.66 o
   5   8   6       18.29       20.48      2.12 o
   6   8   6       43.63       34.00      3.80 o
   7   8   6        1.06        1.92      2.01 o
   8   8   6        0.85        0.10      1.96 o
 -11   9   6        0.34        1.33      3.00 o
 -10   9   6        0.28       -0.05      2.57 o
  -9   9   6        0.04       -2.98      2.98 o
  -8   9   6       46.16       46.74      3.58 o
  -7   9   6       35.59       39.48      2.66 o
  -6   9   6      126.98      121.87      4.22 o
  -5   9   6      991.11     1048.32     12.50 o
  -4   9   6      302.08      355.46      5.10 o
  -3   9   6      171.24      157.42      3.14 o
  -2   9   6       44.14       47.39      1.81 o
  -1   9   6       29.41       23.64      1.17 o
   0   9   6      423.29      375.18      5.08 o
   1   9   6      524.98      551.97      7.60 o
   2   9   6       54.93       47.98      2.41 o
   3   9   6       59.27       66.75      2.36 o
   4   9   6        8.87       10.15      1.72 o
   5   9   6        2.40       -1.22      1.43 o
   6   9   6        9.67        9.11      2.19 o
   7   9   6        3.25        2.33      2.01 o
 -11  10   6        4.43        4.03      4.34 o
 -10  10   6        1.59       -1.77      3.81 o
  -9  10   6       36.17       43.54      3.78 o
  -8  10   6        8.88        7.00      2.36 o
  -7  10   6       12.64        9.13      2.02 o
  -6  10   6      740.62      766.46     10.48 o
  -5  10   6      138.73      122.32      3.14 o
  -4  10   6       38.16       47.73      2.03 o
  -3  10   6        3.60        2.55      1.07 o
  -2  10   6      337.09      349.98      4.87 o
  -1  10   6       44.62       46.57      1.85 o
   0  10   6       66.01       49.85      2.43 o
   1  10   6        0.03        0.40      0.92 o
   2  10   6      110.84      112.48      3.13 o
   3  10   6      347.12      360.37      5.14 o
   4  10   6      280.97      291.17      5.35 o
   5  10   6        0.48        0.24      1.55 o
   6  10   6        1.17       -0.42      1.71 o
   7  10   6        3.87        1.60      2.10 o
 -11  11   6        1.60        2.34      3.50 o
 -10  11   6        3.26        4.97      2.97 o
  -9  11   6        1.07       -0.50      2.36 o
  -8  11   6       16.86       15.47      2.40 o
  -7  11   6       10.71       10.62      1.99 o
  -6  11   6       26.20       22.50      2.31 o
  -5  11   6        0.51        2.23      1.31 o
  -4  11   6       61.80       52.37      2.84 o
  -3  11   6       40.74       34.64      1.82 o
  -2  11   6      194.45      200.83      3.73 o
  -1  11   6        0.76        1.42      1.39 o
   0  11   6        4.39        7.86      2.86 o
   1  11   6      248.08      235.61      4.84 o
   2  11   6        6.58        9.92      1.39 o
   3  11   6       92.13       86.75      6.36 o
   4  11   6       75.19       83.14      3.16 o
   5  11   6        0.01        0.05      1.50 o
   6  11   6        8.58        9.61      2.22 o
   7  11   6        0.40        1.92      2.10 o
 -10  12   6        0.20       -2.43      2.43 o
  -9  12   6       14.01       12.24      2.90 o
  -8  12   6        0.62       -1.25      1.79 o
  -7  12   6       66.31       69.77      4.41 o
  -6  12   6        0.42       -1.60      1.60 o
  -5  12   6      247.47      242.38      4.59 o
  -4  12   6       96.95       94.62      2.90 o
  -3  12   6      160.59      151.40      3.44 o
  -2  12   6      320.15      329.32      5.03 o
  -1  12   6       14.86       26.15      2.38 o
   0  12   6        8.70        5.21      1.60 o
   1  12   6      198.64      190.83      4.53 o
   2  12   6        2.57        2.22      1.69 o
   3  12   6       65.87       65.44      4.11 o
   4  12   6      195.34      184.28      7.09 o
   5  12   6       23.94       19.14      2.13 o
   6  12   6       14.74       25.55      3.93 o
   7  12   6        8.76        8.10      2.45 o
 -10  13   6        5.52        8.11      2.92 o
  -9  13   6        6.86        6.04      4.32 o
  -8  13   6        0.00        1.91      1.86 o
  -7  13   6       68.23       66.09      3.65 o
  -6  13   6        3.47        1.77      1.82 o
  -5  13   6        1.37       -1.31      1.36 o
  -4  13   6        0.05       -0.58      1.28 o
  -3  13   6        9.00        5.59      1.57 o
  -2  13   6       36.66       33.45      2.27 o
  -1  13   6       46.45       51.46      2.67 o
   0  13   6       10.64        6.63      1.70 o
   1  13   6       41.42       41.51      2.57 o
   2  13   6      108.21      106.82      3.78 o
   3  13   6      139.04      130.65      4.88 o
   4  13   6       12.49       12.81      2.62 o
   5  13   6        0.01        0.25      2.46 o
   6  13   6        0.16        4.74      2.98 o
   7  13   6        0.05        4.21      4.92 o
 -10  14   6       12.52       10.15      3.14 o
  -9  14   6        2.80        2.58      2.63 o
  -8  14   6        3.12       -0.64      1.84 o
  -7  14   6        7.53        6.95      2.02 o
  -6  14   6       21.09       17.88      2.64 o
  -5  14   6        9.50       14.60      3.46 o
  -4  14   6      157.42      151.52      3.70 o
  -3  14   6        5.10        3.56      1.44 o
  -2  14   6       31.71       31.75      2.42 o
  -1  14   6        2.00       10.05      1.90 o
   0  14   6        3.63        3.65      1.69 o
   1  14   6       93.38       88.09      3.50 o
   2  14   6       18.13       20.36      2.20 o
   3  14   6       38.50       50.26      4.29 o
   4  14   6       10.24        6.28      2.99 o
   5  14   6        7.18        6.99      2.32 o
   6  14   6        0.58        5.97      4.56 o
  -9  15   6        0.22        2.14      2.61 o
  -8  15   6       18.23       23.31      2.89 o
  -7  15   6       11.25        7.15      2.21 o
  -6  15   6        1.59        2.81      1.81 o
  -5  15   6        0.49       -0.97      1.70 o
  -4  15   6       80.31       86.55      3.12 o
  -3  15   6        1.84       -1.66      1.66 o
  -2  15   6       15.92       18.37      2.24 o
  -1  15   6        1.89        0.36      1.65 o
   0  15   6       96.73       90.32      5.04 o
   1  15   6        0.40       -1.24      1.66 o
   2  15   6       34.14       33.32      2.70 o
   3  15   6        1.59        0.96      2.35 o
   4  15   6        0.00        0.77      3.10 o
   5  15   6        0.51        0.93      3.16 o
   6  15   6        7.22        8.95      3.72 o
  -9  16   6        1.20       -1.57      2.80 o
  -8  16   6        0.53        3.50      3.85 o
  -7  16   6       10.90       12.62      2.40 o
  -6  16   6       10.04       10.72      2.34 o
  -5  16   6        9.31        3.49      1.98 o
  -4  16   6       58.00       65.18      3.70 o
  -3  16   6       23.44       19.17      2.34 o
  -2  16   6       28.03       29.51      2.49 o
  -1  16   6       77.52       73.11      3.42 o
   0  16   6        5.38       -0.22      2.38 o
   1  16   6       28.18       36.30      2.71 o
   2  16   6        4.51        6.29      3.14 o
   3  16   6        8.00        8.15      3.34 o
   4  16   6        4.24       10.48      3.59 o
   5  16   6       10.72        6.17      3.59 o
   6  16   6        0.02        2.16      3.34 o
  -9  17   6        5.62        7.39      3.25 o
  -8  17   6        7.53       11.33      2.70 o
  -7  17   6        0.51       -1.92      1.92 o
  -6  17   6        3.42        4.95      2.06 o
  -5  17   6        0.86        2.31      1.92 o
  -4  17   6        0.03        0.26      1.94 o
  -3  17   6       31.62       24.86      2.92 o
  -2  17   6       54.01       56.62      3.14 o
  -1  17   6       34.35       37.86      3.45 o
   0  17   6       14.99       18.30      2.92 o
   1  17   6        1.15        1.95      2.42 o
   2  17   6        6.84       12.11      2.87 o
   3  17   6        1.54        2.99      3.04 o
   4  17   6        0.56        3.70      3.20 o
   5  17   6        5.11        8.78      3.70 o
  -8  18   6        5.03        3.95      2.60 o
  -7  18   6        0.48       -0.53      2.64 o
  -6  18   6        7.53        9.26      2.41 o
  -5  18   6       23.71       22.03      4.16 o
  -4  18   6        0.34       -1.81      1.81 o
  -3  18   6        0.05        2.59      2.40 o
  -2  18   6        7.20       11.68      2.92 o
  -1  18   6       18.16       17.30      3.03 o
   0  18   6        0.47        0.04      2.42 o
   1  18   6        5.33        7.73      3.97 o
   2  18   6       26.98       43.33      3.84 o
   3  18   6        5.88        6.87      3.45 o
   4  18   6        0.00       -1.23      4.74 o
   5  18   6        0.80        4.04      3.97 o
  -8  19   6        1.02       -0.64      2.48 o
  -7  19   6       13.05        7.89      2.94 o
  -6  19   6        1.48       -3.29      3.29 o
  -5  19   6        0.71        3.01      3.88 o
  -4  19   6        6.26        8.53      2.87 o
  -3  19   6        2.56        2.64      2.57 o
  -2  19   6        0.15       -0.24      2.46 o
  -1  19   6        7.48        4.37      4.10 o
   0  19   6        0.37       -0.61      2.54 o
   1  19   6        8.60       20.35      3.43 o
   2  19   6       32.58       31.62      4.72 o
   3  19   6        2.68       -0.76      5.79 o
   4  19   6        1.87        6.90      5.79 o
  -7  20   6        3.45       -4.48      7.02 o
  -6  20   6        6.33        3.31      4.13 o
  -5  20   6        1.35        4.39      3.86 o
  -4  20   6        4.65        7.81      4.28 o
  -3  20   6       25.10       31.28      3.86 o
  -2  20   6       22.81       21.68      3.50 o
  -1  20   6        0.12       -2.57      2.57 o
   0  20   6        0.36       -0.32      2.63 o
   1  20   6        9.80        9.64      3.10 o
   2  20   6        1.28        3.63      3.34 o
   3  20   6        0.07        1.22      3.20 o
  -6  21   6       16.53        8.18     14.92 o
  -5  21   6        1.50       -3.57      7.02 o
  -4  21   6        0.81        1.49      3.88 o
  -3  21   6        0.77       -2.78      2.82 o
  -2  21   6        2.90        1.60      2.99 o
  -1  21   6        1.03        1.44      3.03 o
   0  21   6        0.18        2.19      4.95 o
   1  21   6        0.53        0.23      3.09 o
   2  21   6        6.65        8.85      4.21 o
   3  21   6        0.00        0.00      3.86 o
  -5  22   6        0.78       -4.15      4.15 o
  -4  22   6        6.34        0.46      4.54 o
  -3  22   6        8.04        6.26      4.62 o
  -2  22   6        7.80        9.19      3.53 o
  -1  22   6        3.03        3.33      3.09 o
   0  22   6        0.26        0.37      2.78 o
   1  22   6        0.60        4.16      3.14 o
   2  22   6        0.28        1.19      3.45 o
  -4  23   6        4.86        4.41      4.35 o
  -3  23   6        1.35       -1.25      3.08 o
  -2  23   6        0.01        1.35      3.24 o
  -1  23   6        6.23       12.12      3.70 o
   0  23   6        0.39       -2.10      3.03 o
 -12   1   7        0.10       -1.15      2.47 o
 -11   1   7       48.17       62.69      4.06 o
 -10   1   7       28.32       30.15      3.45 o
  -9   1   7       56.99       47.25      3.07 o
  -8   1   7       11.35        9.47      1.79 o
  -7   1   7      579.63      603.20      8.64 o
  -6   1   7        5.65        8.64      1.05 o
  -5   1   7      637.33      709.80      9.07 o
  -4   1   7      274.94      314.22      3.79 o
  -3   1   7       23.26       10.42      0.84 o
  -2   1   7      358.32      412.26      5.29 o
  -1   1   7      239.84      272.77      3.12 o
   0   1   7     2235.26     2202.49     16.87 o
   1   1   7      663.39      668.39      6.49 o
   2   1   7      190.58      206.23      3.23 o
   3   1   7       73.03       70.85      2.19 o
   4   1   7        0.23        4.54      1.46 o
   5   1   7       12.20       17.20      3.23 o
   6   1   7        0.43        2.96      2.60 o
   7   1   7        5.21       11.78      2.51 o
   8   1   7        0.38        1.00      2.41 o
 -12   2   7        0.08       -0.96      2.44 o
 -11   2   7        0.02       -0.77      2.31 o
 -10   2   7       48.36       56.63      3.58 o
  -9   2   7        2.25        4.24      1.87 o
  -8   2   7       11.16       12.80      2.01 o
  -7   2   7        0.08        1.07      1.14 o
  -6   2   7       11.89       16.32      1.24 o
  -5   2   7      112.00      103.99      2.51 o
  -4   2   7        0.00        0.64      0.78 o
  -3   2   7        4.47        5.33      0.63 o
  -2   2   7       37.94       37.27      1.47 o
  -1   2   7       53.11       68.91      1.90 o
   0   2   7     1228.15     1384.56     12.50 o
   1   2   7      168.80      158.27      2.60 o
   2   2   7       93.36      112.92      2.42 o
   3   2   7        5.23       12.82      1.46 o
   4   2   7       27.81       24.44      2.19 o
   5   2   7       13.57       13.63      2.42 o
   6   2   7        2.65        3.31      2.63 o
   7   2   7        0.31        0.97      2.58 o
   8   2   7        0.30        1.41      2.37 o
 -12   3   7        0.02       -1.13      2.54 o
 -11   3   7        6.07        4.96      2.42 o
 -10   3   7        1.35        2.46      2.23 o
  -9   3   7        2.03        1.79      1.84 o
  -8   3   7        7.85        6.16      2.33 o
  -7   3   7       73.60       80.16      2.68 o
  -6   3   7      155.25      162.30      3.23 o
  -5   3   7      629.25      586.80      6.03 o
  -4   3   7       82.43       97.86      2.04 o
  -3   3   7      689.23      652.71      6.07 o
  -2   3   7      337.00      345.04      4.83 o
  -1   3   7      217.20      265.85      3.69 o
   0   3   7      165.87      228.48      3.48 o
   1   3   7       75.09       77.03      2.30 o
   2   3   7       59.82       56.53      2.03 o
   3   3   7       33.08       42.86      3.50 o
   4   3   7       23.66       26.13      2.19 o
   5   3   7        0.07        0.42      1.80 o
   6   3   7        0.47        1.94      2.21 o
   7   3   7        1.00       -1.05      2.73 o
   8   3   7        0.01        3.66      2.35 o
 -12   4   7        2.47       -1.84      3.03 o
 -11   4   7        4.94        8.05      2.94 o
 -10   4   7        1.32        0.88      2.48 o
  -9   4   7       53.58       59.17      4.31 o
  -8   4   7        7.90        1.20      1.77 o
  -7   4   7       85.57       78.72      2.71 o
  -6   4   7      137.24      162.37      3.01 o
  -5   4   7       38.98       42.54      1.53 o
  -4   4   7      451.05      507.43      5.30 o
  -3   4   7       95.25       92.32      1.94 o
  -2   4   7       40.17       43.98      1.93 o
  -1   4   7      867.41      937.00     10.16 o
   0   4   7      482.10      508.97      6.63 o
   1   4   7      124.97      149.39      3.37 o
   2   4   7       24.51       31.16      1.88 o
   3   4   7        0.62        0.78      1.14 o
   4   4   7      198.49      193.49      4.74 o
   5   4   7        2.75        5.35      1.93 o
   6   4   7        5.80        7.23      2.13 o
   7   4   7        1.00        0.93      2.36 o
   8   4   7        1.90        1.59      2.37 o
 -12   5   7        0.03       -1.06      2.94 o
 -11   5   7        2.17        1.59      3.18 o
 -10   5   7        2.44        1.62      2.10 o
  -9   5   7       29.36       44.40      3.06 o
  -8   5   7        0.60       -0.47      1.66 o
  -7   5   7       10.04        9.44      1.48 o
  -6   5   7       87.12      101.78      2.45 o
  -5   5   7      105.64      141.67      2.64 o
  -4   5   7       47.89       38.09      1.67 o
  -3   5   7      175.41      213.54      3.58 o
  -2   5   7      309.76      340.31      4.35 o
  -1   5   7      245.88      226.36      3.50 o
   0   5   7       83.65       87.83      2.29 o
   1   5   7        2.42        2.71      1.03 o
   2   5   7       80.52       69.05      2.29 o
   3   5   7      253.57      223.56      4.23 o
   4   5   7        3.31        4.70      2.03 o
   5   5   7        2.79        3.00      1.74 o
   6   5   7       21.75       16.89      2.47 o
   7   5   7       12.18       14.75      2.97 o
   8   5   7        2.93        1.22      2.37 o
 -11   6   7        0.02        3.26      3.00 o
 -10   6   7        8.83        6.41      2.83 o
  -9   6   7       23.94       18.36      4.33 o
  -8   6   7        3.37       -0.77      1.58 o
  -7   6   7      260.56      240.71      5.98 o
  -6   6   7      105.53       99.25      2.76 o
  -5   6   7      144.77      145.38      2.69 o
  -4   6   7      151.21      166.55      2.77 o
  -3   6   7      751.84      746.21      6.91 o
  -2   6   7       14.64       23.86      1.06 o
  -1   6   7      525.49      487.83      5.72 o
   0   6   7      157.65      147.49      2.93 o
   1   6   7        0.01        1.85      0.93 o
   2   6   7        0.95        2.02      1.15 o
   3   6   7       32.76       42.37      2.16 o
   4   6   7        4.94       12.26      1.92 o
   5   6   7        0.64       -0.48      1.62 o
   6   6   7        0.13       -1.11      1.69 o
   7   6   7        7.02        7.71      2.44 o
 -11   7   7        7.39        3.65      2.96 o
 -10   7   7        5.12        4.95      2.82 o
  -9   7   7       72.46       62.97      4.12 o
  -8   7   7       21.48       31.58      3.17 o
  -7   7   7      108.76      108.00      4.56 o
  -6   7   7       97.56       98.63      2.87 o
  -5   7   7        4.57        6.85      1.09 o
  -4   7   7      345.84      373.98      4.39 o
  -3   7   7       26.50       28.33      1.31 o
  -2   7   7       67.61       87.35      1.86 o
  -1   7   7        0.54        1.60      0.91 o
   0   7   7      191.94      187.35      3.42 o
   1   7   7        1.63       -0.95      0.95 o
   2   7   7      257.25      227.77      4.14 o
   3   7   7       13.52        9.17      1.60 o
   4   7   7        1.12       -1.30      1.30 o
   5   7   7       16.28       15.46      1.93 o
   6   7   7       41.63       50.20      3.31 o
   7   7   7        0.09        1.29      1.94 o
 -11   8   7        3.04        1.76      3.03 o
 -10   8   7       26.13       21.83      3.43 o
  -9   8   7       14.05       22.44      3.30 o
  -8   8   7       16.01       10.60      2.62 o
  -7   8   7       45.99       51.05      2.98 o
  -6   8   7      919.29      926.22     14.34 o
  -5   8   7      158.18      157.80      3.37 o
  -4   8   7        9.93        4.78      1.15 o
  -3   8   7      169.41      205.51      3.58 o
  -2   8   7      161.47      149.80      2.99 o
  -1   8   7      629.94      579.33      6.63 o
   0   8   7      540.51      522.30      6.35 o
   1   8   7        1.59        1.52      1.45 o
   2   8   7      405.14      404.63      5.86 o
   3   8   7      169.82      156.10      4.76 o
   4   8   7        7.10        4.71      1.56 o
   5   8   7        0.38        0.40      1.53 o
   6   8   7        1.17        4.35      2.06 o
   7   8   7        0.04       -1.12      2.10 o
 -11   9   7        0.30       -2.46      2.61 o
 -10   9   7        0.32        1.64      3.26 o
  -9   9   7       24.46       32.51      3.49 o
  -8   9   7        5.34        3.13      2.26 o
  -7   9   7      395.40      441.03      7.72 o
  -6   9   7     1326.94     1359.73     17.59 o
  -5   9   7       94.87       94.89      2.82 o
  -4   9   7      263.12      248.93      4.15 o
  -3   9   7       92.20      100.56      2.62 o
  -2   9   7      229.90      241.91      4.76 o
  -1   9   7        4.47        6.18      1.14 o
   0   9   7      179.97      201.03      3.71 o
   1   9   7      198.81      203.90      3.86 o
   2   9   7       64.69       62.36      2.84 o
   3   9   7        0.01        0.97      1.28 o
   4   9   7       12.15       19.65      2.01 o
   5   9   7       63.20       74.33      3.16 o
   6   9   7       11.02       10.96      2.20 o
   7   9   7        0.11        0.35      2.15 o
 -11  10   7       18.10       20.17      3.84 o
 -10  10   7        0.18       -2.36      2.36 o
  -9  10   7        8.37        7.27      2.67 o
  -8  10   7        5.29        6.97      2.03 o
  -7  10   7      186.49      182.43      4.96 o
  -6  10   7       82.61      120.07      4.17 o
  -5  10   7       51.57       46.06      3.65 o
  -4  10   7        9.31        9.09      1.34 o
  -3  10   7        1.40       -0.26      0.99 o
  -2  10   7       27.11       36.62      2.22 o
  -1  10   7       11.99        4.79      1.54 o
   0  10   7       19.99       25.61      2.07 o
   1  10   7       61.39       57.88      2.02 o
   2  10   7      126.67      151.70      4.16 o
   3  10   7       81.66       82.19      3.06 o
   4  10   7       98.84       96.14      3.34 o
   5  10   7       12.82       10.89      1.88 o
   6  10   7        3.27        3.00      1.88 o
   7  10   7        0.25       -1.33      1.99 o
 -11  11   7        6.29        3.13      4.30 o
 -10  11   7        0.53       -0.99      2.83 o
  -9  11   7       17.30       17.55      3.03 o
  -8  11   7      149.49      153.03      4.87 o
  -7  11   7        0.11       -0.80      1.88 o
  -6  11   7      448.57      423.97      7.32 o
  -5  11   7      760.72      776.50     11.35 o
  -4  11   7       29.22       29.54      1.87 o
  -3  11   7       20.66       18.74      1.92 o
  -2  11   7       65.52       84.08      3.11 o
  -1  11   7       16.44       17.05      1.90 o
   0  11   7      101.44       86.04      3.18 o
   1  11   7       50.57       50.20      3.40 o
   2  11   7       93.02       88.81      3.54 o
   3  11   7       22.29       14.46      2.17 o
   4  11   7       43.82       45.26      2.60 o
   5  11   7        0.27        1.44      1.66 o
   6  11   7        4.05        5.21      2.12 o
   7  11   7        1.15        0.90      2.15 o
 -10  12   7        6.88        6.73      2.99 o
  -9  12   7        7.70       10.31      2.62 o
  -8  12   7        0.40       -1.16      1.75 o
  -7  12   7       40.11       28.81      2.60 o
  -6  12   7        3.53        3.58      1.84 o
  -5  12   7       54.76       60.43      3.01 o
  -4  12   7       45.77       48.13      2.32 o
  -3  12   7        1.76       -0.96      1.43 o
  -2  12   7      111.37       91.07      3.41 o
  -1  12   7       73.35       61.15      2.80 o
   0  12   7       59.42       50.10      2.70 o
   1  12   7       54.67       68.95      3.14 o
   2  12   7      230.42      203.72      5.39 o
   3  12   7       11.87       12.74      2.62 o
   4  12   7        7.69       10.77      2.43 o
   5  12   7        4.28        2.10      2.21 o
   6  12   7        0.37        1.02      2.03 o
 -10  13   7        0.61        2.31      5.76 o
  -9  13   7        7.51       11.87      2.99 o
  -8  13   7        0.49        1.53      2.05 o
  -7  13   7       53.64       56.99      3.33 o
  -6  13   7       90.23       93.38      3.71 o
  -5  13   7       56.56       56.57      2.96 o
  -4  13   7       16.75       10.58      2.00 o
  -3  13   7       22.03       23.86      2.30 o
  -2  13   7      642.66      596.22      8.67 o
  -1  13   7        7.66        9.96      1.99 o
   0  13   7       99.84      111.44      3.78 o
   1  13   7      168.82      133.27      4.14 o
   2  13   7       14.46       14.00      2.17 o
   3  13   7        7.06        9.79      4.65 o
   4  13   7       16.77       14.79      2.70 o
   5  13   7        5.41        7.71      3.72 o
   6  13   7        0.74        3.86      2.98 o
 -10  14   7        9.55        6.13      3.08 o
  -9  14   7        4.77        6.79      2.78 o
  -8  14   7       23.25       28.98      2.92 o
  -7  14   7        9.23       11.06      2.33 o
  -6  14   7       98.48       73.04      3.48 o
  -5  14   7       55.54       55.93      2.58 o
  -4  14   7        1.59       -1.67      1.70 o
  -3  14   7       11.67       10.54      2.02 o
  -2  14   7       30.55       33.65      2.65 o
  -1  14   7        1.35       -1.69      1.69 o
   0  14   7       52.06       51.67      2.92 o
   1  14   7       91.02      104.05      3.88 o
   2  14   7       38.94       41.66      2.91 o
   3  14   7        2.54        3.86      3.72 o
   4  14   7        0.86        1.39      3.80 o
   5  14   7        2.73        0.66      3.40 o
   6  14   7        0.03       -3.16      3.86 o
  -9  15   7        9.91       14.41      3.12 o
  -8  15   7       69.37       80.22      4.11 o
  -7  15   7       23.90       21.60      2.71 o
  -6  15   7       29.58       28.48      2.71 o
  -5  15   7       15.77       17.16      2.82 o
  -4  15   7       17.78       15.72      2.25 o
  -3  15   7       14.43       18.59      2.35 o
  -2  15   7        0.56        1.41      1.83 o
  -1  15   7       36.88       19.76      2.64 o
   0  15   7        2.14        3.20      2.44 o
   1  15   7        0.01       -1.68      1.68 o
   2  15   7       67.48       72.68      3.53 o
   3  15   7        6.61        6.62      2.36 o
   4  15   7        6.27        8.71      2.53 o
   5  15   7        0.00        1.22      3.10 o
  -9  16   7       15.73       15.73      4.12 o
  -8  16   7        2.37        4.88      2.32 o
  -7  16   7       16.73       14.66      2.59 o
  -6  16   7       10.32       13.31      2.82 o
  -5  16   7       16.95       13.72      2.92 o
  -4  16   7       26.20       16.99      2.46 o
  -3  16   7        8.23        8.12      2.10 o
  -2  16   7        4.63        5.27      2.06 o
  -1  16   7        0.10       -1.07      2.01 o
   0  16   7        5.87        8.85      2.50 o
   1  16   7       11.46       14.13      2.32 o
   2  16   7        4.50        5.43      2.07 o
   3  16   7       12.14       11.77      3.59 o
   4  16   7        1.12       -0.35      3.16 o
   5  16   7        1.42        6.78      3.59 o
  -9  17   7       16.30       16.95      3.53 o
  -8  17   7        2.30        3.00      2.55 o
  -7  17   7        0.30        0.60      2.67 o
  -6  17   7        7.20        1.51      3.53 o
  -5  17   7       37.38       43.29      3.87 o
  -4  17   7       13.84       16.34      2.40 o
  -3  17   7       32.46       35.18      2.95 o
  -2  17   7        7.76        8.63      2.75 o
  -1  17   7       17.71       18.14      2.46 o
   0  17   7        0.52       -1.99      2.03 o
   1  17   7       57.16       53.45      4.12 o
   2  17   7        2.45        1.56      2.53 o
   3  17   7        0.04        2.51      3.86 o
   4  17   7        0.30        0.44      3.10 o
   5  17   7        0.43        3.86      5.62 o
  -8  18   7        0.22       -3.45      3.45 o
  -7  18   7        7.00        5.31      3.21 o
  -6  18   7        7.65        8.04      3.08 o
  -5  18   7        0.00       -0.49      2.82 o
  -4  18   7        0.20       -0.83      2.01 o
  -3  18   7        7.02        2.43      2.19 o
  -2  18   7        1.36        0.54      1.97 o
  -1  18   7        9.42        1.21      2.53 o
   0  18   7       24.17       21.94      3.60 o
   1  18   7        5.66       10.75      3.79 o
   2  18   7        3.75        0.18      3.23 o
   3  18   7        1.18        5.51      3.59 o
   4  18   7        1.54        3.42      3.69 o
  -7  19   7        3.05        4.67      3.19 o
  -6  19   7        1.93       -1.13      2.84 o
  -5  19   7        6.36        2.77      2.99 o
  -4  19   7        0.58        1.84      2.59 o
  -3  19   7        0.10        3.51      2.82 o
  -2  19   7        4.01        5.09      2.72 o
  -1  19   7        5.58        3.57      2.78 o
   0  19   7        4.29        5.42      2.84 o
   1  19   7        0.00        2.78      2.71 o
   2  19   7       11.51       19.59      5.27 o
   3  19   7        0.10        1.57      5.27 o
  -7  20   7        6.28        1.52      4.13 o
  -6  20   7        0.49       -2.28      3.61 o
  -5  20   7        0.43        9.05      7.20 o
  -4  20   7        0.30       -1.14      2.63 o
  -3  20   7        0.58       -0.65      3.77 o
  -2  20   7       24.03       19.82      3.62 o
  -1  20   7        2.15        5.73      2.82 o
   0  20   7        0.95        2.93      2.96 o
   1  20   7        0.56        0.55      2.85 o
   2  20   7        1.89       -3.01      7.72 o
   3  20   7        2.61       -0.57      6.32 o
  -6  21   7        1.83       -5.62      6.14 o
  -5  21   7        5.06        4.00      4.41 o
  -4  21   7        2.90        3.49      3.07 o
  -3  21   7        0.03        0.42      4.09 o
  -2  21   7        3.74        4.60      3.25 o
  -1  21   7       11.12        9.45      3.22 o
   0  21   7       10.21       17.02      4.02 o
   1  21   7        0.02       -1.33      2.80 o
   2  21   7        1.04        4.74      6.85 o
  -5  22   7        1.80       11.40      5.13 o
  -4  22   7        9.03       16.47      5.14 o
  -3  22   7        9.55        8.93      4.80 o
  -2  22   7        5.16        6.65      3.22 o
  -1  22   7        1.16        1.86      3.02 o
   0  22   7       21.08       33.88      4.39 o
   1  22   7        0.81       -1.28      2.82 o
  -3  23   7        2.20        1.99      3.47 o
  -2  23   7        0.36       -0.62      3.22 o
  -1  23   7        0.11       -3.08      3.08 o
 -12   0   8        3.76        9.64     10.53 o
 -11   0   8        4.61       10.01      3.84 o
 -10   0   8        0.52       -0.35      2.73 o
  -9   0   8        0.12        0.18      2.48 o
  -8   0   8       18.88       17.67      2.98 o
  -7   0   8       59.68       70.87      4.56 o
  -6   0   8       34.35       42.22      2.46 o
  -5   0   8      795.71      817.76     11.07 o
  -4   0   8      449.55      505.69      7.46 o
  -3   0   8       94.85       80.02      2.51 o
  -2   0   8      477.33      515.11     10.10 o
  -1   0   8      151.61      155.82      3.25 o
   0   0   8      223.79      184.13      3.91 o
   1   0   8       41.02       39.15      2.98 o
   2   0   8        1.53        0.00      1.60 o
   3   0   8       50.84       47.58      3.72 o
   4   0   8        0.73        3.66      2.35 o
   5   0   8        6.66       -0.70      2.81 o
   6   0   8        0.77        2.81      3.86 o
   7   0   8        1.80        1.32      3.20 o
 -12   1   8       25.85       34.10      3.66 o
 -11   1   8        0.60       -1.46      2.26 o
 -10   1   8        3.70        1.87      1.86 o
  -9   1   8        0.02       -1.21      1.48 o
  -8   1   8        7.11        9.57      1.88 o
  -7   1   8       10.10       15.68      1.54 o
  -6   1   8      299.38      287.11      4.48 o
  -5   1   8        2.16        2.98      0.92 o
  -4   1   8        5.22        8.32      0.95 o
  -3   1   8       64.81       90.55      1.87 o
  -2   1   8      387.89      379.53      4.48 o
  -1   1   8       91.42       92.19      1.73 o
   0   1   8      122.43      108.76      2.91 o
   1   1   8        8.04       16.11      1.32 o
   2   1   8       99.51       89.92      2.62 o
   3   1   8      155.05      156.76      4.17 o
   4   1   8        8.85       24.15      3.54 o
   5   1   8        1.90       -0.18      2.23 o
   6   1   8        5.73        8.40      3.20 o
   7   1   8        3.68        3.12      3.07 o
 -12   2   8        0.04        1.12      2.56 o
 -11   2   8       13.53       14.02      3.60 o
 -10   2   8        0.79        2.13      1.98 o
  -9   2   8        6.76       11.96      2.17 o
  -8   2   8       15.09       17.75      2.08 o
  -7   2   8      201.24      221.50      4.21 o
  -6   2   8      133.05      106.45      3.38 o
  -5   2   8      473.35      535.80      5.75 o
  -4   2   8      121.24       99.75      2.12 o
  -3   2   8      408.28      410.28      4.38 o
  -2   2   8      556.51      587.91      6.28 o
  -1   2   8     1109.03     1162.10     10.87 o
   0   2   8        6.91        8.45      1.05 o
   1   2   8       13.56        9.95      1.14 o
   2   2   8       49.84       55.00      2.65 o
   3   2   8       63.65       68.34      3.02 o
   4   2   8      172.85      185.32      5.54 o
   5   2   8       23.76       22.33      3.48 o
   6   2   8        1.87        1.57      5.44 o
   7   2   8        0.12       -1.48      2.34 o
 -12   3   8       10.60       11.09      3.04 o
 -11   3   8       77.97      112.11      5.00 o
 -10   3   8        0.43       -1.84      2.43 o
  -9   3   8       15.95       15.32      2.36 o
  -8   3   8       18.08       24.62      2.21 o
  -7   3   8       12.87       14.46      1.53 o
  -6   3   8      143.76      161.99      3.40 o
  -5   3   8       21.72       24.39      1.33 o
  -4   3   8      118.73      143.88      3.61 o
  -3   3   8        9.61       16.41      1.18 o
  -2   3   8      131.36      138.40      2.96 o
  -1   3   8       57.19       53.99      1.90 o
   0   3   8       67.78       70.11      3.85 o
   1   3   8       21.53       22.98      1.47 o
   2   3   8       82.63       84.61      2.59 o
   3   3   8      162.31      171.60      3.83 o
   4   3   8       78.76       80.22      3.90 o
   5   3   8        1.90        4.26      2.63 o
   6   3   8        0.03       -1.28      2.45 o
   7   3   8       12.93       15.78      3.28 o
 -12   4   8        1.26        1.27      3.12 o
 -11   4   8        0.02       -1.44      2.38 o
 -10   4   8       51.55       48.87      3.36 o
  -9   4   8        3.30       -0.86      1.74 o
  -8   4   8      142.12      132.11      4.69 o
  -7   4   8       48.58       57.66      2.71 o
  -6   4   8        3.72        2.54      1.05 o
  -5   4   8      215.73      205.78      3.21 o
  -4   4   8      189.22      173.91      2.82 o
  -3   4   8      111.59      140.17      2.79 o
  -2   4   8       55.30       67.03      2.05 o
  -1   4   8       29.69       30.28      2.06 o
   0   4   8       73.20       74.33      2.16 o
   1   4   8        2.31        4.95      1.09 o
   2   4   8      152.86      143.88      4.43 o
   3   4   8        1.70        2.31      1.60 o
   4   4   8       82.16       85.79      3.42 o
   5   4   8        0.11        1.26      2.45 o
   6   4   8        0.88        1.03      2.21 o
   7   4   8        1.80        1.34      3.96 o
 -12   5   8        7.58        8.48      3.35 o
 -11   5   8       30.57       29.35      3.90 o
 -10   5   8       11.67       10.02      3.18 o
  -9   5   8       17.49        8.97      2.13 o
  -8   5   8       20.72       25.33      2.27 o
  -7   5   8      145.72      161.51      7.58 o
  -6   5   8        0.13        0.88      0.90 o
  -5   5   8      165.72      145.11      4.04 o
  -4   5   8        1.60       -0.21      0.81 o
  -3   5   8     1040.61     1062.66      9.21 o
  -2   5   8     1463.22     1389.61     23.63 o
  -1   5   8     1237.50     1304.85     26.51 o
   0   5   8       74.73       62.35      2.99 o
   1   5   8       17.23        9.96      1.48 o
   2   5   8       31.27       31.50      2.31 o
   3   5   8        9.37        3.86      1.39 o
   4   5   8       31.39       32.90      2.46 o
   5   5   8        3.43       13.92      3.10 o
   6   5   8        0.04       -2.05      2.21 o
   7   5   8        3.53        0.47      2.53 o
 -11   6   8        0.14       -1.26      2.57 o
 -10   6   8        8.97        3.55      2.70 o
  -9   6   8        7.99        7.57      2.53 o
  -8   6   8        6.33        2.95      2.09 o
  -7   6   8      607.77      604.50      7.75 o
  -6   6   8       22.56       23.21      1.46 o
  -5   6   8       27.39       29.50      2.07 o
  -4   6   8      472.77      484.55      5.30 o
  -3   6   8       34.23       59.11      2.18 o
  -2   6   8       20.53       27.22      1.49 o
  -1   6   8      833.89      805.00      8.48 o
   0   6   8      113.57       98.43      2.59 o
   1   6   8      100.77       81.80      3.34 o
   2   6   8      127.51      119.77      3.26 o
   3   6   8        1.41       -0.35      1.34 o
   4   6   8       52.07       35.26      2.58 o
   5   6   8        0.00        1.71      1.69 o
   6   6   8        3.46        7.76      2.68 o
   7   6   8        0.83       -0.04      3.05 o
 -11   7   8        0.51        0.54      3.43 o
 -10   7   8        0.75       -2.23      2.23 o
  -9   7   8        4.89        1.50      2.54 o
  -8   7   8       82.03       77.62      4.19 o
  -7   7   8      179.37      189.87      4.82 o
  -6   7   8       30.32       31.87      1.91 o
  -5   7   8        2.34        0.55      1.05 o
  -4   7   8        4.50        8.53      1.09 o
  -3   7   8       14.39       15.22      1.30 o
  -2   7   8      114.70      121.79      2.70 o
  -1   7   8     1433.21     1374.72     12.93 o
   0   7   8       60.91       73.33      3.40 o
   1   7   8      511.58      491.54      6.47 o
   2   7   8      362.51      348.88      5.54 o
   3   7   8       28.62       23.47      2.51 o
   4   7   8        5.09       11.67      2.27 o
   5   7   8        0.87       -1.60      1.69 o
   6   7   8        0.20       -1.14      2.14 o
   7   7   8        0.01        0.61      2.96 o
 -11   8   8        4.75        1.27      2.75 o
 -10   8   8        9.72        8.41      3.39 o
  -9   8   8        1.76        2.22      2.36 o
  -8   8   8        7.25        9.97      2.13 o
  -7   8   8      536.02      536.38      8.51 o
  -6   8   8        0.00       -0.61      1.98 o
  -5   8   8      198.67      164.37      5.71 o
  -4   8   8      254.83      265.94      4.33 o
  -3   8   8       20.19       11.65      2.43 o
  -2   8   8        1.35       -0.88      0.90 o
  -1   8   8       44.73       41.05      2.14 o
   0   8   8      150.99      161.50      3.39 o
   1   8   8      122.87       91.25      2.85 o
   2   8   8        0.10        1.48      1.38 o
   3   8   8       68.18       81.36      3.07 o
   4   8   8       63.34       56.03      2.69 o
   5   8   8       19.40       22.08      2.48 o
   6   8   8       10.80       16.73      2.62 o
   7   8   8        6.23        9.89      3.00 o
 -11   9   8        0.08       -2.67      2.67 o
 -10   9   8        3.26       -0.70      3.72 o
  -9   9   8        0.05       -1.51      2.92 o
  -8   9   8       18.23       15.92      2.41 o
  -7   9   8       73.48       98.15      3.90 o
  -6   9   8       31.32       48.97      2.85 o
  -5   9   8      451.97      447.91      8.94 o
  -4   9   8        2.65        4.37      1.88 o
  -3   9   8       60.79       46.39      2.45 o
  -2   9   8        3.51        1.62      1.52 o
  -1   9   8       29.58       43.10      2.39 o
   0   9   8        2.21        5.06      1.30 o
   1   9   8      261.55      250.22      4.49 o
   2   9   8       29.10       25.95      2.67 o
   3   9   8       55.68       47.34      2.44 o
   4   9   8        0.29        2.46      1.58 o
   5   9   8       13.24       12.55      2.00 o
   6   9   8        1.35        2.20      1.96 o
 -11  10   8        0.36        0.37      3.05 o
 -10  10   8        1.75        3.74      2.90 o
  -9  10   8        0.16       -0.29      4.57 o
  -8  10   8      107.37      105.20      4.83 o
  -7  10   8      102.58       92.62      3.77 o
  -6  10   8      775.69      831.67     11.09 o
  -5  10   8      807.35      768.55      9.03 o
  -4  10   8      148.09      140.85      4.46 o
  -3  10   8       25.64       28.57      2.43 o
  -2  10   8       33.59       32.44      2.22 o
  -1  10   8        5.56        8.66      1.93 o
   0  10   8       46.48       30.08      2.53 o
   1  10   8      130.54      129.80      4.51 o
   2  10   8        2.35        2.65      1.13 o
   3  10   8       30.19       26.62      2.19 o
   4  10   8        1.72        1.14      1.53 o
   5  10   8       21.03       20.67      2.23 o
   6  10   8       13.49       19.36      2.70 o
 -11  11   8        5.67        2.92      3.17 o
 -10  11   8        6.77        3.19      3.39 o
  -9  11   8       15.31       22.48      3.97 o
  -8  11   8       64.40       70.28      4.22 o
  -7  11   8       39.38       47.56      3.07 o
  -6  11   8       73.81       68.53      3.29 o
  -5  11   8      427.10      413.38      7.08 o
  -4  11   8        4.65        3.10      1.58 o
  -3  11   8       49.27       45.22      2.62 o
  -2  11   8        2.29        6.40      1.79 o
  -1  11   8      110.17      106.66      3.67 o
   0  11   8       88.47       90.77      3.38 o
   1  11   8       41.35       50.92      2.88 o
   2  11   8        1.32        2.37      1.84 o
   3  11   8        2.20        1.52      2.23 o
   4  11   8        1.33        2.01      2.12 o
   5  11   8        1.80        2.35      1.67 o
   6  11   8        0.00       -0.89      1.84 o
 -10  12   8        0.24        3.70      4.01 o
  -9  12   8       13.13       10.88      2.78 o
  -8  12   8       25.48       28.65      2.85 o
  -7  12   8       27.00       22.76      2.58 o
  -6  12   8      125.49      116.30      4.02 o
  -5  12   8      695.92      707.29      9.94 o
  -4  12   8        2.13       -0.09      1.74 o
  -3  12   8       34.03       32.03      2.46 o
  -2  12   8       53.51       46.86      3.40 o
  -1  12   8       91.91       97.36      3.64 o
   0  12   8       67.63       59.25      4.05 o
   1  12   8       13.39       18.36      2.38 o
   2  12   8       41.99       49.72      3.02 o
   3  12   8       10.41       14.95      2.73 o
   4  12   8       39.69       39.22      3.50 o
   5  12   8       14.37       16.73      3.17 o
   6  12   8        1.34        0.06      2.95 o
 -10  13   8       14.56       23.52      4.39 o
  -9  13   8       52.97       62.61      4.45 o
  -8  13   8       36.34       42.86      3.27 o
  -7  13   8      211.99      221.50      5.69 o
  -6  13   8        3.82        0.76      3.24 o
  -5  13   8       47.32       48.40      2.86 o
  -4  13   8        4.73        1.32      1.76 o
  -3  13   8       39.88       33.84      2.74 o
  -2  13   8       16.36       20.06      2.95 o
  -1  13   8       91.15       87.72      4.80 o
   0  13   8       56.83       67.14      3.28 o
   1  13   8      118.31      122.86      7.25 o
   2  13   8      131.69      142.34      4.87 o
   3  13   8        4.78        5.33      2.36 o
   4  13   8        1.22        5.64      2.46 o
   5  13   8        9.07       11.74      5.17 o
 -10  14   8        0.52       -1.98      2.54 o
  -9  14   8        1.01        1.12      2.61 o
  -8  14   8       51.56       53.95      4.36 o
  -7  14   8      118.51      112.71      5.19 o
  -6  14   8       13.28       12.29      2.84 o
  -5  14   8        0.48       -0.39      1.81 o
  -4  14   8       16.30       12.80      2.23 o
  -3  14   8      167.62      157.97      4.73 o
  -2  14   8       81.44       80.84      3.60 o
  -1  14   8       10.46       10.26      2.18 o
   0  14   8       11.35       17.10      2.26 o
   1  14   8       11.33       10.84      2.25 o
   2  14   8        3.92       10.46      2.29 o
   3  14   8        0.00        0.73      2.21 o
   4  14   8        3.44        5.27      3.72 o
   5  14   8        0.39        4.28      2.67 o
  -9  15   8       17.66       18.02      3.46 o
  -8  15   8       13.23       16.22      3.33 o
  -7  15   8        0.00       -1.11      3.90 o
  -6  15   8       10.12       10.35      2.80 o
  -5  15   8        2.26       -0.77      1.89 o
  -4  15   8       97.63       96.34      3.92 o
  -3  15   8        1.31        1.53      1.93 o
  -2  15   8       29.53       22.43      2.51 o
  -1  15   8        1.59        0.41      1.86 o
   0  15   8       44.84       54.99      5.57 o
   1  15   8       27.35       38.34      2.95 o
   2  15   8       17.27       22.24      4.05 o
   3  15   8        1.49        1.49      3.12 o
   4  15   8        2.97        6.73      2.62 o
   5  15   8        0.32       -0.39      3.29 o
  -9  16   8        9.32        9.42      4.05 o
  -8  16   8        4.05        4.74      2.94 o
  -7  16   8        0.12       -0.79      2.75 o
  -6  16   8        0.49       -1.66      2.53 o
  -5  16   8       10.47        5.39      2.25 o
  -4  16   8       18.34       14.22      2.42 o
  -3  16   8       41.79       39.59      3.01 o
  -2  16   8      146.95      144.81      4.76 o
  -1  16   8        3.87        2.38      1.97 o
   0  16   8       47.62       53.06      3.26 o
   1  16   8        3.19        4.43      2.18 o
   2  16   8        0.29       -0.16      2.12 o
   3  16   8        6.86        4.45      3.67 o
   4  16   8        0.71        1.66      3.34 o
  -8  17   8        6.01       -1.18      2.92 o
  -7  17   8        0.87       -2.39      2.71 o
  -6  17   8        0.48        5.63      2.78 o
  -5  17   8        0.25       -0.10      2.71 o
  -4  17   8        6.03        5.00      2.25 o
  -3  17   8       23.83       17.57      2.60 o
  -2  17   8        0.62       -1.66      1.91 o
  -1  17   8       11.86        8.30      2.24 o
   0  17   8        0.35        6.01      2.12 o
   1  17   8        0.39        1.27      2.02 o
   2  17   8        3.70        3.07      3.34 o
   3  17   8        1.27       -1.50      4.74 o
   4  17   8        0.95        1.40      5.62 o
  -8  18   8        3.24       -2.77      3.16 o
  -7  18   8        4.03        0.33      2.92 o
  -6  18   8        9.16        7.84      3.16 o
  -5  18   8       10.71        1.74      3.48 o
  -4  18   8       21.15       19.91      2.82 o
  -3  18   8      127.93      122.32      4.66 o
  -2  18   8       17.98       14.58      2.57 o
  -1  18   8        0.06        0.91      2.15 o
   0  18   8       27.14       25.52      3.57 o
   1  18   8        0.97        3.68      2.82 o
   2  18   8        7.38        8.29      3.59 o
   3  18   8        0.04        1.23      3.23 o
  -7  19   8        0.76       -1.88      4.52 o
  -6  19   8        0.18       -2.42      3.32 o
  -5  19   8       20.00       20.58      3.55 o
  -4  19   8       10.20       13.25      2.77 o
  -3  19   8       10.08       11.84      3.34 o
  -2  19   8        0.13       -1.67      2.51 o
  -1  19   8        0.02        0.83      2.69 o
   0  19   8        0.03        1.33      2.73 o
   1  19   8        2.67        6.80      3.00 o
   2  19   8        0.20        9.13      3.72 o
   3  19   8        0.39        2.24      6.32 o
  -7  20   8        0.02        0.92      3.33 o
  -6  20   8        0.56       -3.83      3.83 o
  -5  20   8        6.51        9.37      9.48 o
  -4  20   8       11.13       14.58      7.49 o
  -3  20   8        0.46       -3.89      3.97 o
  -2  20   8        0.16       -1.67      2.78 o
  -1  20   8       14.99       11.27      3.29 o
   0  20   8        1.11       -2.67      2.67 o
   1  20   8        0.89        4.00      3.26 o
   2  20   8        0.17        2.46      3.72 o
  -6  21   8        1.59       -2.27      5.97 o
  -5  21   8        1.30        0.20      4.56 o
  -4  21   8        0.25       -2.40      3.00 o
  -3  21   8        0.02       -2.72      2.72 o
  -2  21   8        1.22       -0.32      3.72 o
  -1  21   8        3.36        3.27      3.67 o
   0  21   8        1.92        5.69      3.28 o
   1  21   8        8.48        8.38      3.28 o
  -4  22   8        5.97       -0.56      5.62 o
  -3  22   8        5.04        7.24      3.47 o
  -2  22   8        0.48       -3.16      3.16 o
  -1  22   8        0.59        1.60      3.22 o
   0  22   8       11.65       16.63      3.81 o
 -12   1   9        3.16        1.49      2.58 o
 -11   1   9        0.18        1.03      2.32 o
 -10   1   9       37.82       38.51      3.15 o
  -9   1   9        9.70       10.36      2.05 o
  -8   1   9       60.76       69.26      3.05 o
  -7   1   9        2.64        0.93      1.25 o
  -6   1   9       38.28       40.40      2.80 o
  -5   1   9      157.73      180.86      3.07 o
  -4   1   9     1002.95     1113.60     10.75 o
  -3   1   9       31.16       37.45      1.49 o
  -2   1   9        7.97        5.90      1.34 o
  -1   1   9        7.19        6.82      1.42 o
   0   1   9      472.62      425.45      6.36 o
   1   1   9        1.28       -0.99      1.25 o
   2   1   9       20.44       15.66      1.92 o
   3   1   9       40.49       29.06      2.31 o
   4   1   9       48.19       45.67      3.29 o
   5   1   9        8.63        3.89      3.34 o
   6   1   9        0.12       -1.76      2.98 o
   7   1   9        0.29        2.70      2.82 o
 -12   2   9        0.07       -1.76      2.49 o
 -11   2   9        3.87        3.92      2.42 o
 -10   2   9       33.66       25.91      3.19 o
  -9   2   9       10.53       17.44      2.23 o
  -8   2   9        1.82        1.55      1.66 o
  -7   2   9       13.84        9.38      1.33 o
  -6   2   9       98.86      105.30      2.82 o
  -5   2   9      260.86      289.14      3.95 o
  -4   2   9      115.12      115.47      2.34 o
  -3   2   9      169.56      148.65      2.88 o
  -2   2   9       46.80       46.75      1.86 o
  -1   2   9        2.62        3.56      1.01 o
   0   2   9       52.87       55.54      2.22 o
   1   2   9        0.96        1.02      1.34 o
   2   2   9      113.37      136.02      3.90 o
   3   2   9       57.20       56.55      3.05 o
   4   2   9       22.08       23.49      2.77 o
   5   2   9        0.01        2.02      2.63 o
   6   2   9       10.57       22.35      4.22 o
   7   2   9        0.26        3.07      6.10 o
 -12   3   9        0.02       -2.74      2.94 o
 -11   3   9        7.82        7.22      2.55 o
 -10   3   9        6.05        3.82      2.18 o
  -9   3   9       41.88       56.11      3.24 o
  -8   3   9        0.65        1.50      1.57 o
  -7   3   9        4.76        1.47      1.17 o
  -6   3   9       63.55       83.30      2.57 o
  -5   3   9       75.28       83.40      2.18 o
  -4   3   9       67.76       77.39      2.41 o
  -3   3   9      299.98      310.73      4.41 o
  -2   3   9      263.77      252.57      4.00 o
  -1   3   9       33.44       59.66      2.10 o
   0   3   9      192.96      216.38      4.70 o
   1   3   9        4.21        5.98      1.21 o
   2   3   9        1.43        0.75      1.48 o
   3   3   9       12.50       12.84      2.39 o
   4   3   9        0.53        0.28      1.89 o
   5   3   9        3.68        1.89      2.60 o
   6   3   9        1.98        4.56      4.56 o
   7   3   9        0.28        5.18      3.45 o
 -12   4   9        1.49        1.64      3.24 o
 -11   4   9        0.78       -2.55      2.56 o
 -10   4   9        4.35        9.18      2.31 o
  -9   4   9        3.13        3.57      1.97 o
  -8   4   9       16.00       14.60      2.06 o
  -7   4   9        1.03        3.74      1.36 o
  -6   4   9      138.21      178.99      3.56 o
  -5   4   9      278.87      261.07      3.76 o
  -4   4   9      497.43      536.37      5.64 o
  -3   4   9        1.11        1.68      1.00 o
  -2   4   9       20.33       28.33      1.64 o
  -1   4   9      177.56      181.44      4.36 o
   0   4   9      623.75      600.46      7.04 o
   1   4   9      442.01      429.66      5.94 o
   2   4   9      119.93      120.19      3.73 o
   3   4   9      105.75       87.34      3.51 o
   4   4   9        0.18        0.28      1.89 o
   5   4   9        1.92        1.45      2.60 o
   6   4   9        6.14        6.04      2.67 o
 -12   5   9        0.94       -2.73      2.73 o
 -11   5   9        4.60        3.08      2.82 o
 -10   5   9        1.95        1.20      2.29 o
  -9   5   9       39.48       46.13      4.42 o
  -8   5   9       13.82       14.20      2.10 o
  -7   5   9       60.34       58.88      2.71 o
  -6   5   9        5.27        6.78      1.61 o
  -5   5   9       52.64       59.63      2.00 o
  -4   5   9       58.31       58.22      2.09 o
  -3   5   9      644.63      632.09      9.95 o
  -2   5   9      510.08      564.78      7.43 o
  -1   5   9       99.80       80.06      2.40 o
   0   5   9      118.06      116.78      2.92 o
   1   5   9      133.78      133.04      3.94 o
   2   5   9       64.94       64.01      2.59 o
   3   5   9       11.19        4.65      1.69 o
   4   5   9        0.26        0.99      1.95 o
   5   5   9        4.44        6.70      5.62 o
   6   5   9       10.59        7.92      2.77 o
 -11   6   9        0.40        0.09      2.71 o
 -10   6   9        3.06       -0.23      2.49 o
  -9   6   9        4.24       -0.05      2.29 o
  -8   6   9       38.31       40.57      4.67 o
  -7   6   9       10.26       12.78      1.96 o
  -6   6   9      115.13      128.77      3.10 o
  -5   6   9       50.15       51.51      1.90 o
  -4   6   9        2.05        5.33      1.21 o
  -3   6   9       17.44       14.24      1.43 o
  -2   6   9       79.19       58.31      2.20 o
  -1   6   9      113.87      120.80      3.27 o
   0   6   9      378.21      337.01      5.73 o
   1   6   9       36.23       35.38      2.38 o
   2   6   9       14.26       13.65      1.61 o
   3   6   9        0.63        2.27      1.44 o
   4   6   9        1.57        2.75      2.09 o
   5   6   9        1.93       -0.70      2.16 o
   6   6   9        0.84        0.35      2.81 o
 -11   7   9        0.29       -0.97      3.62 o
 -10   7   9        2.57       -1.35      2.49 o
  -9   7   9        7.88        6.18      2.56 o
  -8   7   9      248.51      271.02      6.01 o
  -7   7   9       85.58       80.04      3.59 o
  -6   7   9       82.52       65.55      3.07 o
  -5   7   9       75.83       80.27      3.02 o
  -4   7   9       89.92       77.73      2.93 o
  -3   7   9        4.70        3.87      1.18 o
  -2   7   9      175.32      206.27      3.73 o
  -1   7   9        5.22        3.90      1.19 o
   0   7   9       39.09       42.59      2.09 o
   1   7   9       91.11       94.38      2.96 o
   2   7   9       18.17       14.00      2.50 o
   3   7   9       69.42       75.02      2.92 o
   4   7   9       15.72       11.04      2.43 o
   5   7   9        0.34        1.62      2.26 o
   6   7   9        7.82        4.95      2.73 o
 -11   8   9        0.20        1.74      2.92 o
 -10   8   9       16.47       11.39      3.03 o
  -9   8   9        1.85        1.71      2.42 o
  -8   8   9       71.07       84.52      3.73 o
  -7   8   9      206.71      211.45      5.09 o
  -6   8   9       70.41       63.95      3.23 o
  -5   8   9       14.55       14.23      1.84 o
  -4   8   9        0.01       -1.30      1.31 o
  -3   8   9       35.77       35.40      2.26 o
  -2   8   9      279.52      258.73      5.11 o
  -1   8   9        0.00        1.12      1.15 o
   0   8   9        6.83        9.74      1.49 o
   1   8   9       24.15       20.78      1.86 o
   2   8   9      176.85      154.59      3.88 o
   3   8   9        9.51        8.99      2.13 o
   4   8   9        0.12       -0.27      1.48 o
   5   8   9        1.89       -2.12      2.12 o
   6   8   9        1.03        4.56      2.73 o
 -11   9   9        0.04       -2.08      2.82 o
 -10   9   9        7.24        7.22      2.96 o
  -9   9   9        0.00        0.34      2.34 o
  -8   9   9      148.27      142.71      4.60 o
  -7   9   9       30.43       34.32      2.67 o
  -6   9   9        4.53        3.33      1.98 o
  -5   9   9       38.35       40.36      2.54 o
  -4   9   9        1.38        0.57      2.09 o
  -3   9   9       70.08       73.07      3.15 o
  -2   9   9       23.78       26.65      2.22 o
  -1   9   9      102.26       95.48      3.41 o
   0   9   9       84.45       87.75      3.35 o
   1   9   9      137.79      135.41      3.62 o
   2   9   9       26.22       21.29      1.98 o
   3   9   9        5.63        7.05      2.34 o
   4   9   9        2.11        1.31      1.62 o
   5   9   9        0.60       -0.21      2.86 o
   6   9   9       11.86        9.39      3.03 o
 -11  10   9        0.67       -1.97      2.96 o
 -10  10   9       18.25       19.00      3.29 o
  -9  10   9        7.33        4.62      2.55 o
  -8  10   9       16.70       17.01      3.64 o
  -7  10   9      399.30      416.27      7.50 o
  -6  10   9        0.02       -0.94      2.04 o
  -5  10   9      120.70      121.34      3.94 o
  -4  10   9      125.68      116.33      3.81 o
  -3  10   9        0.45        1.55      1.62 o
  -2  10   9       80.79       83.02      3.41 o
  -1  10   9       12.46       10.59      1.90 o
   0  10   9       44.79       40.02      2.66 o
   1  10   9        2.72        2.42      1.79 o
   2  10   9       12.71       10.57      2.06 o
   3  10   9        0.01        3.27      1.57 o
   4  10   9        3.29        3.81      1.77 o
   5  10   9        2.69        3.25      1.99 o
   6  10   9        0.01        1.04      2.55 o
 -10  11   9        0.30        0.88      3.23 o
  -9  11   9       20.09       23.83      4.48 o
  -8  11   9       22.45       25.48      2.81 o
  -7  11   9       76.74       79.86      4.35 o
  -6  11   9        0.34       -1.44      2.01 o
  -5  11   9      172.60      167.69      4.63 o
  -4  11   9       15.95       15.39      2.25 o
  -3  11   9        8.73        2.74      1.90 o
  -2  11   9        0.18        2.63      1.79 o
  -1  11   9      260.22      236.64      5.28 o
   0  11   9       20.74       19.74      3.29 o
   1  11   9      284.58      282.98      6.02 o
   2  11   9       23.06       31.69      3.09 o
   3  11   9       14.91       14.57      2.64 o
   4  11   9        0.63       -0.91      2.01 o
   5  11   9        2.37        5.33      2.38 o
 -10  12   9        1.24        2.62      2.78 o
  -9  12   9        0.42       -1.83      2.46 o
  -8  12   9        1.56        0.48      2.87 o
  -7  12   9       33.11       30.65      3.31 o
  -6  12   9       54.78       61.01      3.84 o
  -5  12   9       38.03       43.61      2.84 o
  -4  12   9       83.05       71.30      3.26 o
  -3  12   9      252.14      189.34      4.91 o
  -2  12   9       17.16       21.37      2.40 o
  -1  12   9        0.06        0.23      1.76 o
   0  12   9      117.68      130.46      4.24 o
   1  12   9       86.30       78.78      4.50 o
   2  12   9       90.54       81.02      3.68 o
   3  12   9        0.03       -0.04      2.07 o
   4  12   9        3.96        8.00      2.48 o
   5  12   9        0.68       -0.61      3.41 o
 -10  13   9        0.00       -1.54      2.67 o
  -9  13   9        1.09       -3.34      3.34 o
  -8  13   9       50.50       43.99      3.85 o
  -7  13   9      121.45      125.90      5.19 o
  -6  13   9       28.34       25.64      3.10 o
  -5  13   9       39.00       38.90      2.82 o
  -4  13   9        5.84        4.24      1.97 o
  -3  13   9        4.22        8.48      2.04 o
  -2  13   9        3.46       -0.65      2.38 o
  -1  13   9        0.94       -1.00      1.78 o
   0  13   9       49.38       55.08      3.13 o
   1  13   9       71.04       80.47      4.41 o
   2  13   9        2.08        0.79      1.88 o
   3  13   9        0.38        0.56      2.26 o
   4  13   9        0.01       -1.28      2.18 o
   5  13   9        0.03       -2.09      2.81 o
 -10  14   9        0.55        5.45      3.84 o
  -9  14   9       62.10       58.50      5.46 o
  -8  14   9        7.24       12.11      4.68 o
  -7  14   9       16.66       13.32      3.10 o
  -6  14   9        7.11        6.71      2.75 o
  -5  14   9       21.41       22.18      2.52 o
  -4  14   9       91.00       79.88      3.72 o
  -3  14   9      151.73      158.81      4.87 o
  -2  14   9        8.21        6.25      2.28 o
  -1  14   9        2.65        0.07      1.92 o
   0  14   9        2.52        3.31      2.03 o
   1  14   9        9.10       15.12      2.39 o
   2  14   9       18.16       11.96      2.35 o
   3  14   9        0.04       -0.46      2.16 o
   4  14   9        0.15        1.26      2.55 o
  -9  15   9        1.20       -5.44      5.79 o
  -8  15   9       43.83       46.46      5.74 o
  -7  15   9      117.01      120.49      5.59 o
  -6  15   9       74.01       76.64      6.73 o
  -5  15   9       11.79       10.58      2.48 o
  -4  15   9        1.03       -1.31      2.28 o
  -3  15   9        0.15       -1.76      1.76 o
  -2  15   9        0.50       -0.58      2.01 o
  -1  15   9      101.61      104.27      4.07 o
   0  15   9        0.19       -1.84      1.84 o
   1  15   9       11.32       12.48      2.89 o
   2  15   9        0.22        2.91      2.42 o
   3  15   9        6.62        4.69      2.55 o
   4  15   9        0.04        7.34      2.87 o
  -9  16   9       13.09       12.30      4.45 o
  -8  16   9        0.86       -1.24      3.00 o
  -7  16   9       19.61       19.26      3.55 o
  -6  16   9       32.94       44.07      4.04 o
  -5  16   9        2.22       -0.38      2.12 o
  -4  16   9        2.24       -1.27      2.00 o
  -3  16   9       49.90       46.81      3.24 o
  -2  16   9        3.14        0.19      2.07 o
  -1  16   9        0.54        0.70      2.00 o
   0  16   9       18.71       17.13      2.62 o
   1  16   9        2.66        6.23      2.20 o
   2  16   9        0.09        4.63      3.21 o
   3  16   9        0.01        3.45      2.62 o
   4  16   9        1.93        3.70      3.54 o
  -8  17   9        1.70        6.73      3.31 o
  -7  17   9        1.29       -2.63      2.63 o
  -6  17   9        6.64        5.05      3.00 o
  -5  17   9        1.69        0.77      2.22 o
  -4  17   9        3.48        3.57      2.22 o
  -3  17   9        0.45       -0.91      2.03 o
  -2  17   9       23.79       18.97      2.80 o
  -1  17   9        7.39        5.48      2.32 o
   0  17   9        0.95        0.80      2.12 o
   1  17   9        0.23        0.48      2.10 o
   2  17   9        3.93        1.55      3.34 o
   3  17   9        1.72       -1.39      3.10 o
  -8  18   9        1.15       -2.45      3.13 o
  -7  18   9        9.29       11.24      3.49 o
  -6  18   9       22.13       26.90      4.35 o
  -5  18   9        3.64       -1.14      3.41 o
  -4  18   9        1.60        3.09      2.41 o
  -3  18   9        1.10       -0.63      2.18 o
  -2  18   9        5.80        4.97      2.34 o
  -1  18   9        1.51        1.14      2.26 o
   0  18   9        2.01        2.96      2.84 o
   1  18   9        1.64        1.63      3.45 o
   2  18   9        1.38        4.89      6.14 o
   3  18   9        0.98        1.40      5.62 o
  -7  19   9        0.10       -1.78      3.21 o
  -6  19   9        0.23       -2.96      2.96 o
  -5  19   9       10.32       16.35      5.33 o
  -4  19   9        8.66        3.39      4.05 o
  -3  19   9        3.74        6.15      2.48 o
  -2  19   9        4.36        9.36      3.09 o
  -1  19   9        0.90        1.25      2.82 o
   0  19   9        0.02        1.56      2.82 o
   1  19   9       10.86        7.17      3.09 o
   2  19   9        4.03        2.46     10.88 o
  -6  20   9       13.47       13.45      4.99 o
  -5  20   9        1.13       -0.53      3.14 o
  -4  20   9        4.22        1.23      3.11 o
  -3  20   9        1.04       -1.61      2.78 o
  -2  20   9        0.69       -0.05      3.08 o
  -1  20   9       12.76       13.71      3.40 o
   0  20   9        0.37        0.02      2.92 o
   1  20   9        3.59        7.71      3.23 o
  -5  21   9       10.57       12.28      5.97 o
  -4  21   9       12.02        7.44      3.62 o
  -3  21   9        1.40       -3.19      3.19 o
  -2  21   9        1.00       -0.36      3.13 o
  -1  21   9        0.34       -3.01      3.16 o
   0  21   9        2.45       -0.14      2.96 o
  -3  22   9        6.04       13.41      4.67 o
  -2  22   9        1.31        0.70      4.92 o
 -12   0  10        0.98        0.94      3.59 o
 -11   0  10        8.98        5.77      3.45 o
 -10   0  10       16.96       18.38      3.59 o
  -9   0  10       43.15       46.71      4.20 o
  -8   0  10       64.73       67.25      7.20 o
  -7   0  10      224.22      184.95      6.08 o
  -6   0  10        8.74       12.71      1.89 o
  -5   0  10      151.76      159.26      4.22 o
  -4   0  10      135.55      141.61      4.49 o
  -3   0  10       88.35       94.23      4.30 o
  -2   0  10       21.65       14.77      2.35 o
  -1   0  10       73.64       68.52      3.95 o
   0   0  10      204.55      189.89      6.05 o
   1   0  10       92.63       86.07      7.55 o
   2   0  10       91.88       73.04      4.47 o
   3   0  10       29.18       33.24      3.72 o
   4   0  10        0.00        5.27      3.86 o
   5   0  10       20.98       16.50      4.92 o
   6   0  10        1.07        2.81      4.56 o
 -12   1  10       13.19       13.26      3.29 o
 -11   1  10        0.07       -2.14      2.14 o
 -10   1  10        4.26        0.58      1.96 o
  -9   1  10        6.36        5.28      1.82 o
  -8   1  10       72.26       76.67      3.19 o
  -7   1  10       11.72        5.20      1.21 o
  -6   1  10       75.14       68.15      2.19 o
  -5   1  10       24.68       29.34      1.51 o
  -4   1  10      218.41      224.25      3.79 o
  -3   1  10        3.74        3.88      1.19 o
  -2   1  10        4.21        4.79      1.44 o
  -1   1  10      190.24      185.51      4.11 o
   0   1  10        3.73        7.12      1.52 o
   1   1  10       53.44       42.89      2.44 o
   2   1  10       15.39       22.30      2.21 o
   3   1  10        1.26       -0.68      1.62 o
   4   1  10        4.03        2.71      2.60 o
   5   1  10        0.18       -1.76      2.73 o
   6   1  10        0.11        5.10      3.59 o
 -12   2  10        0.01        0.79      2.49 o
 -11   2  10        8.53        6.50      2.48 o
 -10   2  10       26.72       19.79      2.62 o
  -9   2  10       50.43       45.23      2.98 o
  -8   2  10       33.72       37.66      2.53 o
  -7   2  10        0.12       -0.93      1.06 o
  -6   2  10       65.16       61.53      2.07 o
  -5   2  10        0.40        5.57      1.33 o
  -4   2  10      350.74      338.56      4.83 o
  -3   2  10       21.36       17.22      1.48 o
  -2   2  10       14.16       11.31      1.53 o
  -1   2  10       16.31       17.46      3.14 o
   0   2  10       37.96       34.98      2.27 o
   1   2  10        2.96        1.52      1.48 o
   2   2  10      134.38      137.95      4.17 o
   3   2  10       20.88       25.49      2.40 o
   4   2  10        3.40        1.40      2.48 o
   5   2  10        6.45        7.19      3.34 o
   6   2  10        6.04       14.93      4.09 o
 -12   3  10        3.17        0.73      3.08 o
 -11   3  10        5.98        6.33      2.90 o
 -10   3  10        6.33        5.91      2.27 o
  -9   3  10      122.57      155.38      4.68 o
  -8   3  10       33.93       40.16      2.62 o
  -7   3  10       32.09       27.35      1.76 o
  -6   3  10       33.96       32.41      1.66 o
  -5   3  10       42.08       50.00      1.83 o
  -4   3  10      303.76      307.11      4.57 o
  -3   3  10      199.00      189.61      3.52 o
  -2   3  10        0.06       -0.18      1.10 o
  -1   3  10      263.93      267.66      6.11 o
   0   3  10       13.38       13.57      3.01 o
   1   3  10       11.80       10.96      1.78 o
   2   3  10        0.73       -0.64      1.45 o
   3   3  10        4.64        4.82      1.78 o
   4   3  10        7.65       -0.10      1.96 o
   5   3  10        0.14       -2.11      2.73 o
   6   3  10        0.80       -0.18      3.23 o
 -12   4  10        0.30       -0.93      3.10 o
 -11   4  10        0.83        4.41      2.89 o
 -10   4  10        4.39        3.50      2.82 o
  -9   4  10       79.91       74.95      3.55 o
  -8   4  10      140.31      139.44      4.16 o
  -7   4  10       26.80       20.90      2.06 o
  -6   4  10       40.41       53.35      2.01 o
  -5   4  10       15.68       15.33      1.55 o
  -4   4  10        5.71        8.48      2.53 o
  -3   4  10      114.98       99.61      2.82 o
  -2   4  10        0.15        0.08      1.34 o
  -1   4  10        2.18        0.19      1.11 o
   0   4  10      234.04      212.61      4.62 o
   1   4  10        0.84        2.52      1.82 o
   2   4  10        1.75        5.92      1.77 o
   3   4  10       23.01       29.30      2.50 o
   4   4  10        2.51        3.00      2.61 o
   5   4  10        4.41        2.98      4.21 o
   6   4  10        0.46        3.93      2.67 o
 -11   5  10        5.96        8.32      3.09 o
 -10   5  10       15.90       14.81      3.38 o
  -9   5  10        1.35       -1.14      2.16 o
  -8   5  10       41.48       33.62      3.12 o
  -7   5  10       45.24       40.93      2.19 o
  -6   5  10        2.93        0.23      1.08 o
  -5   5  10      109.99      122.47      2.99 o
  -4   5  10       35.92       47.03      2.07 o
  -3   5  10       39.35       35.49      2.53 o
  -2   5  10       78.08       78.58      2.57 o
  -1   5  10        1.01        3.49      1.27 o
   0   5  10       33.26       30.53      1.93 o
   1   5  10       38.31       45.87      2.66 o
   2   5  10       57.73       47.42      4.26 o
   3   5  10        3.55        3.94      1.84 o
   4   5  10        6.87        9.48      2.56 o
   5   5  10        2.20        0.18      2.98 o
   6   5  10        0.10        4.60      2.90 o
 -11   6  10       12.87       14.34      5.39 o
 -10   6  10       18.81       16.42      3.03 o
  -9   6  10       22.29       18.93      3.04 o
  -8   6  10        7.92        3.50      1.83 o
  -7   6  10       47.46       52.81      2.80 o
  -6   6  10       29.99       35.64      2.48 o
  -5   6  10        1.50        0.76      1.21 o
  -4   6  10        4.33        3.64      1.27 o
  -3   6  10      155.60      165.50      3.42 o
  -2   6  10       66.98       64.01      4.00 o
  -1   6  10       29.32       29.98      1.83 o
   0   6  10       83.96       78.27      2.69 o
   1   6  10       97.80      105.95      6.94 o
   2   6  10       35.47       32.58      2.46 o
   3   6  10        1.27        2.31      1.95 o
   4   6  10        8.18       10.27      2.55 o
   5   6  10        1.59        1.08      2.36 o
   6   6  10        1.41       -1.35      2.70 o
 -11   7  10       14.03       16.47      3.43 o
 -10   7  10        1.80        3.78      2.53 o
  -9   7  10       21.37       18.13      2.97 o
  -8   7  10       32.96       27.43      2.59 o
  -7   7  10       48.39       59.45      4.69 o
  -6   7  10       21.94       26.25      2.19 o
  -5   7  10       10.98       10.76      1.79 o
  -4   7  10        1.98        3.73      1.66 o
  -3   7  10       38.31       36.55      2.41 o
  -2   7  10       35.87       33.79      2.78 o
  -1   7  10      204.41      209.69      5.52 o
   0   7  10      159.11      211.53      5.78 o
   1   7  10       53.92       60.31      2.95 o
   2   7  10       43.04       41.56      2.79 o
   3   7  10        1.53        1.52      1.91 o
   4   7  10        0.18        2.03      2.21 o
   5   7  10        1.70        1.40      2.29 o
 -11   8  10        5.45        1.40      2.92 o
 -10   8  10       88.77       86.54      4.99 o
  -9   8  10        6.78        3.46      2.99 o
  -8   8  10       31.45       39.32      3.36 o
  -7   8  10       10.30       16.21      4.70 o
  -6   8  10       93.58       95.02      3.50 o
  -5   8  10      163.16      158.39      5.37 o
  -4   8  10        0.14        0.15      1.53 o
  -3   8  10      329.06      291.14      5.73 o
  -2   8  10       54.11       55.07      2.94 o
  -1   8  10        1.34        1.84      1.66 o
   0   8  10        4.52       11.51      1.66 o
   1   8  10        3.40        2.31      1.48 o
   2   8  10       22.63       24.62      2.05 o
   3   8  10        4.19        3.55      2.12 o
   4   8  10       11.61       11.37      2.31 o
   5   8  10        0.50        2.43      2.65 o
 -11   9  10        8.28        4.27      3.23 o
 -10   9  10        5.91       10.94      3.23 o
  -9   9  10        0.21       -2.42      2.42 o
  -8   9  10       23.76       15.86      2.83 o
  -7   9  10       37.29       45.63      4.88 o
  -6   9  10      100.69      108.74      3.84 o
  -5   9  10       92.52      102.84      3.71 o
  -4   9  10       21.19       25.29      2.31 o
  -3   9  10        0.05        1.37      1.72 o
  -2   9  10        2.41       -0.03      1.84 o
  -1   9  10        1.78        3.24      1.74 o
   0   9  10      403.97      400.40      7.10 o
   1   9  10        1.94        2.22      1.74 o
   2   9  10        0.01        0.52      1.44 o
   3   9  10       10.59        8.26      2.42 o
   4   9  10       24.18       20.04      2.59 o
   5   9  10        7.14        8.77      2.67 o
 -11  10  10        0.62        0.99      2.96 o
 -10  10  10        7.43        9.15      3.59 o
  -9  10  10        1.16        0.46      3.20 o
  -8  10  10       10.90        9.39      2.70 o
  -7  10  10       41.62       41.47      3.43 o
  -6  10  10        1.94        2.52      1.89 o
  -5  10  10       10.51       13.98      2.25 o
  -4  10  10      133.60      123.04      3.99 o
  -3  10  10       69.23       62.19      3.18 o
  -2  10  10      298.84      299.17      6.07 o
  -1  10  10       73.98       55.78      3.14 o
   0  10  10       98.08       98.64      3.77 o
   1  10  10      190.12      185.05      4.99 o
   2  10  10       22.22       23.66      3.94 o
   3  10  10       13.39       15.71      2.73 o
   4  10  10        7.21       10.79      5.44 o
   5  10  10        4.57       13.69      5.62 o
 -10  11  10        0.92       -0.28      3.86 o
  -9  11  10        0.01       -1.33      5.27 o
  -8  11  10       69.42       75.20      5.48 o
  -7  11  10       29.95       29.60      3.24 o
  -6  11  10       48.51       44.17      2.94 o
  -5  11  10       24.18       20.34      2.39 o
  -4  11  10       62.35       54.13      3.11 o
  -3  11  10       72.44       88.58      4.41 o
  -2  11  10       14.89       13.49      2.15 o
  -1  11  10       63.45       71.46      3.27 o
   0  11  10        9.50       14.02      2.27 o
   1  11  10       17.26       20.87      2.39 o
   2  11  10        3.60        6.21      1.99 o
   3  11  10        3.57        4.37      2.36 o
   4  11  10        6.30        7.81      3.20 o
   5  11  10        2.37       -2.11      3.86 o
 -10  12  10        0.17       -0.67      3.54 o
  -9  12  10       18.21       20.86      4.22 o
  -8  12  10        0.46       -0.25      2.42 o
  -7  12  10       14.17       13.91      3.26 o
  -6  12  10        3.93        1.28      2.84 o
  -5  12  10        0.68       -1.71      1.71 o
  -4  12  10      148.93      120.43      4.23 o
  -3  12  10      166.39      175.80      4.96 o
  -2  12  10        1.16       -1.76      1.76 o
  -1  12  10        0.35        0.52      1.81 o
   0  12  10       14.19       16.27      2.35 o
   1  12  10       38.89       36.24      2.83 o
   2  12  10       24.49       25.21      2.67 o
   3  12  10        0.64        0.12      2.54 o
   4  12  10        8.37        9.24      2.79 o
 -10  13  10        0.38       -1.05      3.48 o
  -9  13  10        0.00       -2.50      3.29 o
  -8  13  10        3.29        1.08      4.63 o
  -7  13  10       41.80       40.81      3.64 o
  -6  13  10        4.30        0.81      2.53 o
  -5  13  10       16.66       17.95      2.39 o
  -4  13  10       63.54       74.27      3.69 o
  -3  13  10       22.46       25.28      2.99 o
  -2  13  10       66.49       58.56      3.30 o
  -1  13  10       13.89       14.02      2.58 o
   0  13  10        0.87        2.48      2.23 o
   1  13  10       13.71       18.52      2.52 o
   2  13  10        1.19       -0.48      2.95 o
   3  13  10        0.59       -2.05      2.05 o
   4  13  10        1.47        6.36      2.63 o
  -9  14  10       12.19       16.40      4.22 o
  -8  14  10       53.20       61.09      6.12 o
  -7  14  10       14.01        8.85      3.10 o
  -6  14  10        7.18        3.50      2.71 o
  -5  14  10       51.25       49.08      3.25 o
  -4  14  10      142.67      140.86      4.75 o
  -3  14  10       11.14       10.43      2.89 o
  -2  14  10        7.03       15.74      2.46 o
  -1  14  10       34.85       26.12      3.14 o
   0  14  10        8.00        9.66      2.33 o
   1  14  10       41.86       43.65      3.21 o
   2  14  10        9.08       10.72      3.85 o
   3  14  10        1.15        2.81      2.49 o
   4  14  10        0.19        3.06      2.63 o
  -9  15  10       16.11       13.77      3.49 o
  -8  15  10       21.46       19.15      3.62 o
  -7  15  10       13.10       10.40      3.28 o
  -6  15  10        7.59       -0.64      2.99 o
  -5  15  10       52.42       45.38      3.18 o
  -4  15  10        0.46       -0.57      2.01 o
  -3  15  10       18.61       22.25      2.80 o
  -2  15  10       15.92       19.29      2.55 o
  -1  15  10        0.18        3.88      2.13 o
   0  15  10       13.99       16.84      2.66 o
   1  15  10        1.20        2.47      2.06 o
   2  15  10        0.08        3.17      2.98 o
   3  15  10        2.89        7.07      2.77 o
  -9  16  10        0.73        3.24      3.33 o
  -8  16  10       22.95       19.20      3.84 o
  -7  16  10        4.60        2.81      3.10 o
  -6  16  10        4.68        4.84      3.06 o
  -5  16  10        9.59        9.47      3.40 o
  -4  16  10        0.42       -0.63      2.14 o
  -3  16  10        4.82        2.94      2.28 o
  -2  16  10        7.67        4.80      2.37 o
  -1  16  10       12.23       12.55      2.55 o
   0  16  10        1.14        1.72      2.12 o
   1  16  10        7.87        9.67      2.50 o
   2  16  10        0.05       -0.95      2.62 o
   3  16  10        7.70       17.64      3.28 o
  -8  17  10        0.20       -0.04      3.14 o
  -7  17  10        6.25        2.40      3.12 o
  -6  17  10        9.40       10.12      3.33 o
  -5  17  10       11.00        9.07      2.60 o
  -4  17  10        2.64       -0.92      2.22 o
  -3  17  10        1.34        2.07      2.79 o
  -2  17  10        2.71        1.39      2.58 o
  -1  17  10        2.79        3.20      2.42 o
   0  17  10       16.77       19.74      3.09 o
   1  17  10        9.51       10.85      5.12 o
   2  17  10        0.06       -0.12      2.50 o
  -7  18  10        0.38       -2.22      4.28 o
  -6  18  10       51.98       51.28      4.42 o
  -5  18  10        4.96        5.15      2.65 o
  -4  18  10       12.87       12.31      2.74 o
  -3  18  10        5.10        2.78      2.94 o
  -2  18  10        0.08       -1.24      2.33 o
  -1  18  10        1.57        2.39      2.40 o
   0  18  10       15.63       19.85      2.96 o
   1  18  10        5.60        5.39      3.10 o
   2  18  10        3.47       13.52      3.97 o
  -7  19  10        0.64       -2.21      3.46 o
  -6  19  10        6.17        1.57      3.44 o
  -5  19  10       39.87       44.58      4.63 o
  -4  19  10        0.28        2.39      2.57 o
  -3  19  10        0.37       -0.38      2.45 o
  -2  19  10        0.78       -1.11      2.37 o
  -1  19  10        9.76       13.67      7.29 o
   0  19  10        2.72        9.72      3.50 o
   1  19  10        2.23        4.87      3.17 o
  -6  20  10        0.54        0.03      4.61 o
  -5  20  10        6.84       -1.52      3.41 o
  -4  20  10        3.79        2.15      3.54 o
  -3  20  10        0.50        3.25      3.24 o
  -2  20  10        0.77        1.03      3.09 o
  -1  20  10        3.14        9.06      3.53 o
   0  20  10        4.35        7.84      4.36 o
  -4  21  10        0.93        3.39      3.36 o
  -3  21  10        1.80        3.22      3.43 o
  -2  21  10       28.16       36.49      4.63 o
 -12   1  11        0.86        1.82      2.58 o
 -11   1  11        0.07        1.22      3.45 o
 -10   1  11       47.58       43.61      3.14 o
  -9   1  11        1.91        1.21      1.83 o
  -8   1  11      149.40      123.34      3.90 o
  -7   1  11       55.45       52.64      2.12 o
  -6   1  11        4.24        5.05      1.25 o
  -5   1  11      211.46      196.22      4.89 o
  -4   1  11      134.10      126.71      3.57 o
  -3   1  11        0.31       -1.31      1.31 o
  -2   1  11        0.60        0.31      1.35 o
  -1   1  11       11.53        6.87      1.60 o
   0   1  11        5.72        5.89      1.74 o
   1   1  11      103.99      101.57      3.71 o
   2   1  11       31.46       24.58      2.35 o
   3   1  11       10.00       12.09      2.94 o
   4   1  11        3.87        4.39      2.98 o
   5   1  11        4.21        3.68      3.10 o
 -12   2  11        0.16       -1.43      2.92 o
 -11   2  11       17.78       18.21      2.94 o
 -10   2  11       11.27       19.36      2.66 o
  -9   2  11       11.24        3.73      2.22 o
  -8   2  11       24.08       20.92      3.30 o
  -7   2  11       15.29       18.99      1.64 o
  -6   2  11       10.02       14.59      1.65 o
  -5   2  11        1.63        0.70      1.26 o
  -4   2  11        4.18        5.53      1.62 o
  -3   2  11       69.68       63.80      2.74 o
  -2   2  11      167.49      145.98      3.85 o
  -1   2  11       51.46       42.18      3.14 o
   0   2  11        2.46        0.91      1.52 o
   1   2  11       71.14       76.29      3.29 o
   2   2  11        0.09        2.90      1.78 o
   3   2  11       10.90        9.40      2.15 o
   4   2  11        4.48        6.91      5.62 o
   5   2  11        0.89        1.91      3.10 o
 -12   3  11        0.49       -2.81      4.56 o
 -11   3  11        4.01       -1.55      2.67 o
 -10   3  11       11.63        8.82      2.37 o
  -9   3  11      164.32      161.02      4.77 o
  -8   3  11       57.76       60.01      3.02 o
  -7   3  11       87.25       74.09      2.68 o
  -6   3  11        0.01       -0.72      1.36 o
  -5   3  11        0.21       -1.49      1.49 o
  -4   3  11      175.56      159.12      3.57 o
  -3   3  11       26.78       30.41      2.18 o
  -2   3  11        0.60       -0.14      1.39 o
  -1   3  11      110.07      107.95      3.44 o
   0   3  11       22.90       17.84      2.05 o
   1   3  11       39.56       35.35      2.56 o
   2   3  11        1.04       -0.33      1.68 o
   3   3  11        1.71       -1.24      1.66 o
   4   3  11        0.94        1.23      2.73 o
   5   3  11        1.49        3.86      3.23 o
 -11   4  11        3.18       -0.77      2.55 o
 -10   4  11       33.66       38.57      3.71 o
  -9   4  11       34.19       36.32      3.68 o
  -8   4  11        0.90        0.30      1.50 o
  -7   4  11      129.18      136.24      3.92 o
  -6   4  11        3.16        2.21      1.46 o
  -5   4  11       82.34       85.48      3.12 o
  -4   4  11        8.72       10.70      1.60 o
  -3   4  11        6.61        9.77      1.56 o
  -2   4  11        0.07        1.38      1.42 o
  -1   4  11      180.32      207.36      4.74 o
   0   4  11       24.25       26.30      2.19 o
   1   4  11       37.02       22.20      3.17 o
   2   4  11        0.77       -1.02      1.62 o
   3   4  11       10.29        8.60      2.42 o
   4   4  11        3.51        3.37      3.16 o
   5   4  11        0.02        1.35      3.04 o
 -11   5  11        0.57        2.48      2.99 o
 -10   5  11       12.34        8.09      2.77 o
  -9   5  11       11.94       13.27      2.77 o
  -8   5  11        0.05       -1.27      1.95 o
  -7   5  11       43.77       45.97      3.97 o
  -6   5  11      189.57      194.76      3.99 o
  -5   5  11        0.49        0.76      1.35 o
  -4   5  11      495.84      469.60      7.12 o
  -3   5  11      269.40      272.84      4.81 o
  -2   5  11       59.52       67.36      3.28 o
  -1   5  11      423.01      386.03      6.55 o
   0   5  11       20.06       17.36      4.40 o
   1   5  11        0.20        0.99      1.62 o
   2   5  11        1.74       -1.04      1.46 o
   3   5  11        0.50        2.20      2.07 o
   4   5  11        0.09       -1.14      2.60 o
   5   5  11        0.35        0.88      3.23 o
 -11   6  11        0.48        2.10      2.77 o
 -10   6  11       62.26       60.58      6.75 o
  -9   6  11        0.01       -2.81      2.95 o
  -8   6  11        4.73        1.56      2.93 o
  -7   6  11      157.10      170.38      5.25 o
  -6   6  11      113.72      123.99      3.88 o
  -5   6  11       88.26       91.91      3.41 o
  -4   6  11      157.58      151.87      5.22 o
  -3   6  11      216.85      213.38      4.59 o
  -2   6  11      192.52      192.15      3.97 o
  -1   6  11      217.66      206.12      4.79 o
   0   6  11        1.11        0.96      1.75 o
   1   6  11       25.86       26.96      2.42 o
   2   6  11        1.85        3.04      1.82 o
   3   6  11        0.15        1.24      2.09 o
   4   6  11       10.81        7.09      2.56 o
   5   6  11        3.30        2.69      3.34 o
 -11   7  11        7.81        4.87      2.97 o
 -10   7  11        0.90       -2.16      5.27 o
  -9   7  11       35.91       53.82      5.79 o
  -8   7  11      119.32      153.43      6.37 o
  -7   7  11        2.21        1.74      2.65 o
  -6   7  11      159.75      156.01      4.48 o
  -5   7  11      185.64      160.89      4.33 o
  -4   7  11        8.24        2.88      1.72 o
  -3   7  11       17.43       19.40      2.31 o
  -2   7  11       37.36       37.17      3.08 o
  -1   7  11      220.45      205.81      4.24 o
   0   7  11      300.27      320.46      6.30 o
   1   7  11        0.18        0.60      1.96 o
   2   7  11       20.27       21.82      2.65 o
   3   7  11       10.96        9.70      2.48 o
   4   7  11        1.37       13.49      3.03 o
   5   7  11        0.01        1.03      2.68 o
 -11   8  11        2.33       -2.56      3.51 o
 -10   8  11        7.66        9.66      3.97 o
  -9   8  11        0.10       -3.86      3.86 o
  -8   8  11       13.54       20.20      2.89 o
  -7   8  11        0.07       -0.66      2.16 o
  -6   8  11      105.46      135.78      4.28 o
  -5   8  11        1.79        3.59      1.92 o
  -4   8  11       83.97       77.45      4.05 o
  -3   8  11      152.67      149.00      4.37 o
  -2   8  11      101.59      109.16      3.93 o
  -1   8  11        6.00        7.73      1.94 o
   0   8  11        3.46        3.56      2.99 o
   1   8  11       19.80       14.70      2.17 o
   2   8  11        1.23        1.87      1.77 o
   3   8  11        0.75        1.76      2.98 o
   4   8  11        1.91        2.81      3.23 o
   5   8  11        1.66       -2.38      3.66 o
 -11   9  11        0.11       -4.39      4.39 o
 -10   9  11        3.52        5.27      4.92 o
  -9   9  11       26.89       20.22      5.62 o
  -8   9  11       72.34       83.04      4.46 o
  -7   9  11        0.20       -1.22      2.14 o
  -6   9  11      258.08      254.23      5.73 o
  -5   9  11       57.24       52.83      3.05 o
  -4   9  11      125.04      136.43      4.32 o
  -3   9  11       35.06       34.59      2.66 o
  -2   9  11        6.47        2.13      1.92 o
  -1   9  11       54.61       55.33      3.06 o
   0   9  11       11.60        5.05      1.96 o
   1   9  11        3.91        5.67      2.36 o
   2   9  11        0.00       -0.96      2.16 o
   3   9  11        0.66        0.58      2.85 o
   4   9  11        0.11        1.68      2.24 o
 -10  10  11        9.73        8.42      3.95 o
  -9  10  11       14.22       12.44      3.84 o
  -8  10  11        4.33        7.99      2.62 o
  -7  10  11       57.20       64.35      6.35 o
  -6  10  11       42.88       41.95      3.29 o
  -5  10  11       87.69      102.57      4.01 o
  -4  10  11        5.32        1.00      1.90 o
  -3  10  11        0.63       -0.60      2.05 o
  -2  10  11      130.63      136.27      4.35 o
  -1  10  11        0.03        2.49      1.87 o
   0  10  11       12.05        6.91      2.10 o
   1  10  11        0.27        4.17      2.70 o
   2  10  11        0.30       -2.16      2.16 o
   3  10  11        0.71        2.47      4.04 o
   4  10  11        0.00        0.70      3.34 o
 -10  11  11        6.75        3.18      5.97 o
  -9  11  11        0.15       -4.92      4.92 o
  -8  11  11       26.50       24.32      3.31 o
  -7  11  11       12.88       12.04      3.12 o
  -6  11  11       29.32       31.17      4.76 o
  -5  11  11       12.98       11.30      2.27 o
  -4  11  11        0.65        2.15      1.98 o
  -3  11  11       96.32       91.14      4.97 o
  -2  11  11        0.76       -2.00      3.40 o
  -1  11  11        0.00        0.69      1.97 o
   0  11  11        9.57       10.73      2.22 o
   1  11  11        6.84        6.67      2.11 o
   2  11  11        0.29       -0.53      2.29 o
   3  11  11        0.75        0.00      2.98 o
   4  11  11        0.07       -0.65      3.20 o
 -10  12  11        1.57       -3.06      3.51 o
  -9  12  11        5.24       10.41      5.27 o
  -8  12  11       17.04       18.34      3.24 o
  -7  12  11        0.07       -0.12      2.34 o
  -6  12  11        4.80        1.92      2.02 o
  -5  12  11        9.87        7.79      2.21 o
  -4  12  11       64.88       64.15      4.29 o
  -3  12  11        2.22       -0.14      2.03 o
  -2  12  11        4.21        2.57      2.02 o
  -1  12  11       60.62       79.15      3.80 o
   0  12  11       26.21       39.27      3.07 o
   1  12  11       30.99       38.66      2.98 o
   2  12  11        0.33        2.01      2.87 o
   3  12  11        0.13        9.48      3.48 o
   4  12  11        0.32        3.69      3.48 o
 -10  13  11        0.55        0.00      5.09 o
  -9  13  11        0.03       -0.78      2.92 o
  -8  13  11       44.91       37.30      5.81 o
  -7  13  11       49.33       59.15      4.31 o
  -6  13  11        3.98        1.53      2.68 o
  -5  13  11        1.21        3.06      2.10 o
  -4  13  11        7.54        5.87      2.28 o
  -3  13  11       13.60        5.74      2.30 o
  -2  13  11        7.42        7.00      2.48 o
  -1  13  11       50.11       45.74      3.19 o
   0  13  11        1.76        0.60      2.05 o
   1  13  11        4.88        7.11      3.07 o
   2  13  11        0.02        3.46      2.32 o
   3  13  11        0.65        3.26      3.34 o
  -9  14  11       15.06       17.02      3.64 o
  -8  14  11       15.01       11.96      3.33 o
  -7  14  11        6.93        4.32      3.08 o
  -6  14  11        4.40       -0.94      2.63 o
  -5  14  11        0.22       -1.93      1.93 o
  -4  14  11       29.60       21.66      2.89 o
  -3  14  11        0.06       -2.88      3.27 o
  -2  14  11       80.03       86.20      3.98 o
  -1  14  11        9.16       12.99      2.56 o
   0  14  11        0.31        1.33      2.10 o
   1  14  11        0.08        1.01      2.06 o
   2  14  11       10.03       15.19      3.83 o
   3  14  11        0.00        3.33      4.92 o
  -9  15  11        1.54       -3.08      3.08 o
  -8  15  11        0.07       -0.11      3.53 o
  -7  15  11       40.86       42.53      4.25 o
  -6  15  11        0.45        1.02      2.82 o
  -5  15  11       34.86       36.76      3.21 o
  -4  15  11       19.68       18.56      2.86 o
  -3  15  11        2.10        0.58      2.20 o
  -2  15  11       12.70       14.89      2.62 o
  -1  15  11       15.60       20.68      2.77 o
   0  15  11       30.88       23.98      2.91 o
   1  15  11        2.84        8.34      2.49 o
   2  15  11        0.75        2.95      2.55 o
  -8  16  11        2.53        3.61      3.37 o
  -7  16  11        8.09        7.55      3.41 o
  -6  16  11        0.24       -2.82      2.82 o
  -5  16  11        3.45       -0.50      2.21 o
  -4  16  11        4.90        2.90      2.44 o
  -3  16  11       11.45        6.10      2.43 o
  -2  16  11       29.07       36.18      3.28 o
  -1  16  11       25.62       32.61      3.21 o
   0  16  11       33.59       30.84      4.66 o
   1  16  11        2.38        0.59      2.31 o
   2  16  11        1.56        6.03      3.03 o
  -8  17  11        6.63        0.53      3.51 o
  -7  17  11        0.26       -1.66      3.24 o
  -6  17  11        0.03       -2.98      2.98 o
  -5  17  11        3.40        2.34      2.62 o
  -4  17  11       17.34       21.73      3.04 o
  -3  17  11        3.41        5.11      2.57 o
  -2  17  11        4.26        7.08      2.58 o
  -1  17  11        9.07        4.96      2.84 o
   0  17  11        0.06        3.95      2.44 o
   1  17  11        1.20        6.64      2.57 o
  -7  18  11        3.60        3.74      3.53 o
  -6  18  11       16.03       15.49      4.56 o
  -5  18  11        0.01       -0.47      2.62 o
  -4  18  11        3.92        1.12      2.56 o
  -3  18  11        9.72        6.52      2.78 o
  -2  18  11        1.00       -2.27      2.27 o
  -1  18  11        1.48        1.79      2.42 o
   0  18  11       18.19       23.27      3.21 o
   1  18  11        3.08       -4.56      4.56 o
  -6  19  11        7.87        1.17      3.74 o
  -5  19  11        7.93       -1.65      3.29 o
  -4  19  11        2.97       -1.43      2.52 o
  -3  19  11        3.54        5.52      2.68 o
  -2  19  11        0.07       -2.34      2.34 o
  -1  19  11        3.78        3.03      2.54 o
   0  19  11        0.50       -3.51      5.27 o
  -4  20  11        0.01       -2.64      2.64 o
  -3  20  11        2.78        5.12      3.66 o
  -2  20  11        2.02       -1.28      3.33 o
 -11   0  12       76.32       69.63      5.69 o
 -10   0  12       22.83       27.79      5.27 o
  -9   0  12       16.67       16.78      5.44 o
  -8   0  12        0.87        0.15      2.60 o
  -7   0  12        0.72       -1.02      4.04 o
  -6   0  12       45.79       37.76      3.59 o
  -5   0  12      540.93      536.10     11.20 o
  -4   0  12       75.17       73.17      4.20 o
  -3   0  12       29.46       18.40      2.78 o
  -2   0  12      661.20      681.90     13.30 o
  -1   0  12        3.73        4.36      2.63 o
   0   0  12       55.42       62.28      4.30 o
   1   0  12       46.28       40.24      3.95 o
   2   0  12        8.04        3.34      2.48 o
   3   0  12        9.79        7.36      3.10 o
   4   0  12        0.78       10.18      5.27 o
   5   0  12        0.53        5.27      4.92 o
 -11   1  12        2.87        3.88      2.54 o
 -10   1  12        3.17        3.31      2.15 o
  -9   1  12        2.74        2.48      1.97 o
  -8   1  12       11.74        8.33      1.97 o
  -7   1  12       39.35       42.48      2.34 o
  -6   1  12       43.35       46.02      2.67 o
  -5   1  12        7.09        5.11      2.58 o
  -4   1  12       33.05       31.86      2.37 o
  -3   1  12       59.20       58.06      2.77 o
  -2   1  12        7.11        6.03      2.48 o
  -1   1  12       90.04       86.43      3.44 o
   0   1  12       16.32       11.54      1.99 o
   1   1  12        5.26        3.26      1.79 o
   2   1  12        8.79        5.22      2.14 o
   3   1  12        0.08        0.74      1.92 o
   4   1  12        0.36        3.16      3.23 o
 -11   2  12       45.21       39.60      3.92 o
 -10   2  12        0.09       -0.45      2.19 o
  -9   2  12       35.24       35.08      2.89 o
  -8   2  12        1.29       -1.50      1.59 o
  -7   2  12       24.37       22.88      1.97 o
  -6   2  12      233.59      229.28      5.05 o
  -5   2  12       44.44       37.06      2.52 o
  -4   2  12        8.70        8.87      1.84 o
  -3   2  12      107.31       99.04      3.50 o
  -2   2  12      311.54      306.02      5.87 o
  -1   2  12        9.86        9.34      1.95 o
   0   2  12        1.45       -1.25      1.60 o
   1   2  12       34.71       41.04      2.80 o
   2   2  12        1.32        0.64      1.79 o
   3   2  12        5.81        4.56      2.43 o
   4   2  12        4.64        9.15      4.04 o
 -11   3  12        6.89        5.35      3.03 o
 -10   3  12        3.60        2.47      3.56 o
  -9   3  12       99.70      110.86      4.71 o
  -8   3  12       49.90       48.82      2.98 o
  -7   3  12      272.77      279.21      6.10 o
  -6   3  12       34.07       21.17      2.20 o
  -5   3  12       99.83       92.55      3.49 o
  -4   3  12       13.67       16.58      2.03 o
  -3   3  12       79.34       80.59      5.07 o
  -2   3  12        0.06       -0.93      1.64 o
  -1   3  12        4.84        5.45      1.81 o
   0   3  12        1.13       -1.55      1.57 o
   1   3  12        0.00       -0.12      1.69 o
   2   3  12        1.37        0.13      1.84 o
   3   3  12        0.26        1.56      2.29 o
   4   3  12        1.70        3.34      2.95 o
 -11   4  12        3.85        4.89      2.90 o
 -10   4  12        0.00        1.93      3.23 o
  -9   4  12       33.23       26.85      3.72 o
  -8   4  12        4.81        3.71      2.21 o
  -7   4  12        6.81       10.63      1.81 o
  -6   4  12      118.68      108.51      3.25 o
  -5   4  12      107.97      116.74      5.32 o
  -4   4  12      178.75      159.98      4.27 o
  -3   4  12        3.17        1.40      1.58 o
  -2   4  12       50.88       40.34      2.64 o
  -1   4  12        7.12        3.32      1.78 o
   0   4  12       61.81       66.76      3.23 o
   1   4  12       21.55       21.90      2.69 o
   2   4  12        0.12        2.16      1.84 o
   3   4  12       15.46       15.80      3.89 o
   4   4  12        0.46        3.38      3.16 o
 -11   5  12        1.11       -3.04      3.04 o
 -10   5  12        7.04        8.68      3.59 o
  -9   5  12       19.71       12.35      3.59 o
  -8   5  12       25.04       18.25      3.81 o
  -7   5  12      116.85      119.77      3.98 o
  -6   5  12       77.77       80.54      3.38 o
  -5   5  12       94.29      104.04      4.05 o
  -4   5  12      525.37      523.87      7.90 o
  -3   5  12        0.32       -0.98      1.66 o
  -2   5  12       55.29       59.71      2.88 o
  -1   5  12       89.34       76.06      3.38 o
   0   5  12        8.58        4.51      1.84 o
   1   5  12       25.42       27.87      3.05 o
   2   5  12        0.21        1.77      1.88 o
   3   5  12        0.96       -0.65      2.18 o
   4   5  12        0.06        3.86      3.23 o
 -11   6  12        0.82       -3.04      3.04 o
 -10   6  12       13.36       13.87      3.97 o
  -9   6  12       25.07       39.63      4.34 o
  -8   6  12       30.27       28.35      2.97 o
  -7   6  12       33.84       38.45      3.35 o
  -6   6  12        0.03        0.28      2.53 o
  -5   6  12       15.75       15.09      2.58 o
  -4   6  12      135.84      124.61      8.83 o
  -3   6  12       39.99       31.91      2.39 o
  -2   6  12        0.63        1.72      1.69 o
  -1   6  12       81.76       97.90      3.56 o
   0   6  12        0.00       -1.42      1.77 o
   1   6  12        0.80        1.52      1.74 o
   2   6  12        1.20        1.95      1.87 o
   3   6  12        0.10       -0.03      2.29 o
   4   6  12        8.89       13.69      3.84 o
 -11   7  12        2.41        0.35      5.27 o
 -10   7  12        8.57       15.14      6.67 o
  -9   7  12       14.52       16.65      3.51 o
  -8   7  12        4.10        2.12      2.36 o
  -7   7  12        4.05        3.47      2.29 o
  -6   7  12       76.38       77.08      3.41 o
  -5   7  12      265.63      268.85      5.77 o
  -4   7  12      113.27      101.10      3.83 o
  -3   7  12        3.78        3.12      2.29 o
  -2   7  12        0.79        1.18      2.37 o
  -1   7  12       10.70        7.42      2.38 o
   0   7  12        3.12        7.18      2.06 o
   1   7  12        4.25        7.28      2.23 o
   2   7  12        5.32        7.80      2.14 o
   3   7  12        0.24        0.23      2.26 o
   4   7  12        0.34        5.44      3.23 o
 -11   8  12       12.01       16.74      4.70 o
 -10   8  12        0.36       -4.56      4.56 o
  -9   8  12        0.11        0.57      2.95 o
  -8   8  12        7.74        2.33      2.42 o
  -7   8  12       10.69       14.00      3.88 o
  -6   8  12       34.66       40.70      2.89 o
  -5   8  12        7.48        9.07      2.19 o
  -4   8  12       40.56       29.13      2.60 o
  -3   8  12        9.59        3.94      1.97 o
  -2   8  12       35.78       36.07      3.70 o
  -1   8  12        9.27       11.58      2.62 o
   0   8  12       27.91       35.38      6.77 o
   1   8  12        0.18       -1.80      1.80 o
   2   8  12        7.92       12.66      2.39 o
   3   8  12        1.23        0.35      2.22 o
   4   8  12        0.00       -1.86      5.27 o
 -10   9  12        0.88        3.34      4.04 o
  -9   9  12       17.15       12.99      3.72 o
  -8   9  12        0.30       -0.82      2.36 o
  -7   9  12       49.76       48.36      3.65 o
  -6   9  12        8.31        7.18      2.19 o
  -5   9  12       20.61       18.95      2.47 o
  -4   9  12      192.73      193.16      5.23 o
  -3   9  12       22.98       22.41      2.52 o
  -2   9  12       63.38       61.78      3.26 o
  -1   9  12       10.98        8.13      2.48 o
   0   9  12       45.75       36.10      3.35 o
   1   9  12        3.65        7.20      2.48 o
   2   9  12        0.22        5.79      2.56 o
   3   9  12        0.79        1.19      3.20 o
   4   9  12        0.03        0.94      4.21 o
 -10  10  12       13.88       17.81      4.34 o
  -9  10  12        0.53        0.95      3.20 o
  -8  10  12        5.09        1.08      2.49 o
  -7  10  12       42.65       41.75      3.57 o
  -6  10  12        0.28        0.54      1.94 o
  -5  10  12       53.09       43.51      3.06 o
  -4  10  12        8.52        9.11      2.33 o
  -3  10  12       24.64       23.25      2.61 o
  -2  10  12       20.15       19.75      2.49 o
  -1  10  12        9.84       11.37      3.69 o
   0  10  12        8.17       12.20      3.25 o
   1  10  12        8.24       12.05      2.84 o
   2  10  12        6.92        8.43      3.23 o
   3  10  12        7.19        7.72      3.72 o
 -10  11  12        2.95       11.90      4.09 o
  -9  11  12        0.72       -1.26      3.86 o
  -8  11  12        6.71        9.78      2.90 o
  -7  11  12       32.96       34.42      3.71 o
  -6  11  12        1.28       -0.92      2.02 o
  -5  11  12       27.11       26.57      2.79 o
  -4  11  12        0.00       -1.89      1.89 o
  -3  11  12        1.92        0.14      1.96 o
  -2  11  12        7.18       11.14      2.41 o
  -1  11  12       16.80       19.35      2.63 o
   0  11  12        0.07        1.62      2.27 o
   1  11  12        0.00       -2.12      2.12 o
   2  11  12        0.00       -2.02      3.16 o
   3  11  12        1.80        9.13      3.97 o
 -10  12  12       10.50       14.41      4.45 o
  -9  12  12       12.24        9.60      3.24 o
  -8  12  12       19.10       19.61      3.51 o
  -7  12  12        5.78        3.91      2.70 o
  -6  12  12        2.24        0.09      3.34 o
  -5  12  12        7.23        4.72      2.24 o
  -4  12  12        0.00        0.60      2.18 o
  -3  12  12        1.72        1.58      2.15 o
  -2  12  12        9.07       19.44      2.66 o
  -1  12  12        4.22        4.54      2.89 o
   0  12  12        0.14       -1.99      2.16 o
   1  12  12        0.00        1.68      2.49 o
   2  12  12        0.25        1.23      4.04 o
   3  12  12        1.85        3.99      3.45 o
  -9  13  12        0.19       -1.09      3.03 o
  -8  13  12        0.79       -2.88      2.88 o
  -7  13  12        6.88       -0.34      2.82 o
  -6  13  12        8.09        5.36      2.38 o
  -5  13  12       73.30       68.91      4.51 o
  -4  13  12       37.43       40.77      3.28 o
  -3  13  12        8.94        8.96      2.44 o
  -2  13  12        0.80        0.80      2.43 o
  -1  13  12        0.29        0.95      2.10 o
   0  13  12        2.97        2.79      2.19 o
   1  13  12        0.01       -1.17      2.43 o
   2  13  12        0.02        3.43      3.34 o
  -9  14  12        0.70       -1.48      3.03 o
  -8  14  12       43.15       52.69      4.66 o
  -7  14  12        6.35        5.39      5.68 o
  -6  14  12        1.95        1.30      2.82 o
  -5  14  12        0.06        1.85      2.21 o
  -4  14  12        2.18        3.17      2.46 o
  -3  14  12       12.16        3.94      2.69 o
  -2  14  12       29.07       36.44      3.24 o
  -1  14  12       42.25       39.82      3.27 o
   0  14  12        2.09        3.64      2.31 o
   1  14  12        0.41        2.97      2.77 o
   2  14  12        5.22        1.70      3.54 o
  -8  15  12        0.01        1.69      3.43 o
  -7  15  12        0.01       -2.51      3.90 o
  -6  15  12        1.28       -2.80      2.80 o
  -5  15  12        6.00        2.15      2.26 o
  -4  15  12        7.89       -1.31      2.31 o
  -3  15  12        2.22        3.71      2.48 o
  -2  15  12        1.32        2.22      2.37 o
  -1  15  12       47.67       57.47      3.80 o
   0  15  12       30.30       39.70      3.44 o
   1  15  12       22.88       37.06      3.46 o
  -8  16  12       10.04       15.41      3.99 o
  -7  16  12        0.00       -3.12      3.12 o
  -6  16  12        0.05        0.23      3.09 o
  -5  16  12        3.58        3.21      2.50 o
  -4  16  12        0.07        1.84      2.79 o
  -3  16  12       41.35       39.33      3.58 o
  -2  16  12        0.61        3.58      2.58 o
  -1  16  12       28.25       26.19      3.16 o
   0  16  12       10.77       11.80      3.13 o
   1  16  12        0.96        5.50      3.00 o
  -7  17  12        0.12       -0.52      3.37 o
  -6  17  12        7.23        2.47      3.35 o
  -5  17  12        0.61       -2.99      2.99 o
  -4  17  12       15.48       18.37      3.12 o
  -3  17  12        0.84        4.25      3.25 o
  -2  17  12        0.59        1.74      2.60 o
  -1  17  12       15.62       24.32      3.27 o
   0  17  12       13.43       19.33      3.70 o
  -6  18  12       13.09       12.27      4.04 o
  -5  18  12        4.99        3.74      2.83 o
  -4  18  12        0.63       -1.71      2.62 o
  -3  18  12        0.33        2.76      2.78 o
  -2  18  12       12.17       12.71      2.91 o
  -1  18  12        0.83       -0.41      2.46 o
  -4  19  12        0.14       -2.68      2.68 o
  -3  19  12        9.03        6.51      2.94 o
  -2  19  12       15.94       22.15      4.30 o
 -11   1  13       11.57        8.65      3.10 o
 -10   1  13      107.57      104.64      5.06 o
  -9   1  13       57.40       54.25      4.47 o
  -8   1  13        3.60        3.65      2.29 o
  -7   1  13       67.52       69.69      3.32 o
  -6   1  13        7.12        3.67      1.92 o
  -5   1  13       37.11       37.10      3.14 o
  -4   1  13       66.35       72.09      3.21 o
  -3   1  13       61.42       67.65      3.25 o
  -2   1  13      275.25      262.01      5.72 o
  -1   1  13       14.87        6.95      1.96 o
   0   1  13       26.06       29.78      2.66 o
   1   1  13        2.59        3.05      1.88 o
   2   1  13       20.54       16.79      3.24 o
   3   1  13        0.06        1.03      2.38 o
   4   1  13        0.81        1.55      5.62 o
 -11   2  13        1.03        2.39      3.70 o
 -10   2  13       18.34       13.75      3.72 o
  -9   2  13        1.66       -2.16      2.16 o
  -8   2  13       30.88       32.06      3.09 o
  -7   2  13        0.79       -0.46      1.74 o
  -6   2  13      123.04      135.05      4.51 o
  -5   2  13        1.83       -1.18      1.78 o
  -4   2  13        6.46        6.28      1.97 o
  -3   2  13      425.71      406.43      7.15 o
  -2   2  13      280.78      293.46      6.10 o
  -1   2  13       36.83       36.70      2.74 o
   0   2  13        0.74        1.73      1.92 o
   1   2  13        0.77       -0.80      1.84 o
   2   2  13        4.09        1.66      1.87 o
   3   2  13        3.02        8.46      2.73 o
   4   2  13        0.07        1.05      3.48 o
 -11   3  13        0.01       -3.34      4.92 o
 -10   3  13        1.21        1.71      5.62 o
  -9   3  13        0.82       -1.71      2.85 o
  -8   3  13        4.03        9.40      2.17 o
  -7   3  13       14.79       17.96      2.37 o
  -6   3  13      119.81      117.86      4.06 o
  -5   3  13       31.74       34.17      2.58 o
  -4   3  13       30.86       23.14      2.37 o
  -3   3  13      254.25      277.55      5.96 o
  -2   3  13      135.49      136.75      4.44 o
  -1   3  13       19.88       11.43      2.13 o
   0   3  13       70.05       73.62      3.50 o
   1   3  13        0.00       -1.74      1.74 o
   2   3  13        8.76        6.33      2.31 o
   3   3  13        0.15        1.75      2.56 o
   4   3  13        1.11        3.46      3.59 o
 -11   4  13        0.20       -3.23      3.23 o
 -10   4  13       25.24       26.36      4.34 o
  -9   4  13        9.00        4.02      4.92 o
  -8   4  13        0.07        1.51      3.09 o
  -7   4  13       24.87       26.40      2.96 o
  -6   4  13        7.37        8.74      2.10 o
  -5   4  13      400.27      392.66      6.90 o
  -4   4  13       66.47       75.76      5.27 o
  -3   4  13      368.89      379.11      6.80 o
  -2   4  13      173.29      221.44      5.29 o
  -1   4  13        8.64        8.83      2.32 o
   0   4  13        0.13        3.14      1.92 o
   1   4  13        0.23       -1.74      1.74 o
   2   4  13        3.15        5.49      2.22 o
   3   4  13        0.75        1.96      2.93 o
 -11   5  13        1.86       -3.29      3.29 o
 -10   5  13       27.88       13.46      3.70 o
  -9   5  13        0.32       -2.95      2.95 o
  -8   5  13        0.72       -0.09      2.29 o
  -7   5  13       17.87       19.25      2.39 o
  -6   5  13        1.97        5.82      2.36 o
  -5   5  13        0.00        3.30      2.36 o
  -4   5  13       91.37       92.03      3.64 o
  -3   5  13       89.95       69.66      3.30 o
  -2   5  13        0.07        0.42      1.82 o
  -1   5  13        2.90        1.00      1.78 o
   0   5  13       72.12       82.79      3.76 o
   1   5  13       24.48       18.67      2.67 o
   2   5  13        3.22        1.58      2.06 o
   3   5  13        0.29        0.45      2.46 o
 -11   6  13        0.17       -2.98      3.48 o
 -10   6  13       23.17        6.67      3.72 o
  -9   6  13        0.44        3.51      6.32 o
  -8   6  13       11.70        7.81      2.49 o
  -7   6  13        4.62        2.89      1.95 o
  -6   6  13        1.01        0.44      1.95 o
  -5   6  13       18.32       18.55      2.82 o
  -4   6  13        7.35        9.48      2.56 o
  -3   6  13       62.99       65.12      3.87 o
  -2   6  13        0.51       -1.95      1.95 o
  -1   6  13       25.35       28.61      2.57 o
   0   6  13       10.44       14.71      2.26 o
   1   6  13        3.41       -1.04      1.84 o
   2   6  13       12.66       19.67      2.76 o
   3   6  13        0.11        1.64      2.62 o
 -11   7  13        4.64        3.35      4.09 o
 -10   7  13        5.58       10.42      5.79 o
  -9   7  13        3.76        6.50      3.23 o
  -8   7  13       15.38        9.82      3.89 o
  -7   7  13       28.21       16.71      3.09 o
  -6   7  13        9.16        8.74      2.21 o
  -5   7  13        0.37       -0.42      2.21 o
  -4   7  13        0.14       -2.07      2.07 o
  -3   7  13        5.09        1.64      2.23 o
  -2   7  13       17.41       17.11      4.16 o
  -1   7  13        0.45       -0.51      3.10 o
   0   7  13        0.36        2.27      2.21 o
   1   7  13        3.48        9.62      2.18 o
   2   7  13        2.13        6.05      3.90 o
   3   7  13        1.55        3.84      2.68 o
 -10   8  13        0.05        5.63      3.84 o
  -9   8  13        0.00       -1.67      3.10 o
  -8   8  13        1.35        2.22      2.62 o
  -7   8  13        6.49        2.14      2.49 o
  -6   8  13       15.33       16.54      2.42 o
  -5   8  13       34.59       40.56      2.98 o
  -4   8  13        0.09        0.45      2.16 o
  -3   8  13       24.71       27.26      3.51 o
  -2   8  13        1.53        4.28      2.34 o
  -1   8  13       27.16       33.88      4.34 o
   0   8  13        0.68        3.34      2.42 o
   1   8  13        4.16        3.21      2.49 o
   2   8  13        3.64       12.59      3.86 o
   3   8  13        0.00        1.62      3.86 o
 -10   9  13        7.34       14.70      7.72 o
  -9   9  13       51.98       65.31      9.83 o
  -8   9  13        0.65       -1.75      2.53 o
  -7   9  13       29.17       28.95      3.60 o
  -6   9  13       44.22       34.92      3.20 o
  -5   9  13       16.28       12.41      2.44 o
  -4   9  13       43.58       41.38      3.57 o
  -3   9  13        0.50        0.65      2.21 o
  -2   9  13        0.01       -0.26      2.21 o
  -1   9  13        0.46        0.58      2.18 o
   0   9  13        1.06        6.32      2.64 o
   1   9  13       12.06       10.29      2.90 o
   2   9  13        5.36        9.14      3.59 o
   3   9  13        5.24        5.10      3.84 o
 -10  10  13        3.90        2.82      3.84 o
  -9  10  13        0.76        0.73      2.81 o
  -8  10  13        0.74       -2.01      2.57 o
  -7  10  13       28.10       25.84      3.43 o
  -6  10  13        1.84        1.12      2.18 o
  -5  10  13       14.52       10.90      2.64 o
  -4  10  13        0.23        1.99      2.15 o
  -3  10  13        1.13        2.65      2.42 o
  -2  10  13       42.96       34.28      3.41 o
  -1  10  13        3.15        6.36      2.68 o
   0  10  13        9.81        9.23      2.75 o
   1  10  13        0.47        2.61      2.62 o
   2  10  13        0.05        2.50      5.79 o
 -10  11  13        7.81       10.71      4.47 o
  -9  11  13       56.81       69.26      4.72 o
  -8  11  13        7.39        3.96      2.84 o
  -7  11  13        0.12       -2.77      2.77 o
  -6  11  13        0.25        0.32      2.38 o
  -5  11  13        0.31       -0.64      2.28 o
  -4  11  13       23.22       32.30      3.01 o
  -3  11  13       24.70       29.04      2.92 o
  -2  11  13       35.30       43.01      3.70 o
  -1  11  13        9.62        9.06      2.97 o
   0  11  13        0.80        1.67      3.62 o
   1  11  13        1.32        0.49      2.56 o
   2  11  13        2.23        5.87      3.59 o
  -9  12  13        4.01        1.68      3.10 o
  -8  12  13        8.62        3.74      3.10 o
  -7  12  13        3.18        5.29      3.05 o
  -6  12  13        0.06       -2.02      2.02 o
  -5  12  13        0.13       -2.10      2.54 o
  -4  12  13        1.31       -2.07      2.07 o
  -3  12  13       36.19       43.04      3.55 o
  -2  12  13       48.50       54.21      4.17 o
  -1  12  13        3.01        2.79      2.70 o
   0  12  13        1.68        1.41      2.70 o
   1  12  13        6.82        7.84      3.04 o
   2  12  13        0.05        2.95      3.70 o
  -9  13  13       19.50       21.61      3.85 o
  -8  13  13        0.55       -2.31      2.92 o
  -7  13  13       11.53       11.82      3.28 o
  -6  13  13        0.01       -2.85      3.60 o
  -5  13  13        1.16        1.73      2.35 o
  -4  13  13        0.13        2.47      2.36 o
  -3  13  13        7.33        7.34      2.66 o
  -2  13  13        6.45        8.90      2.55 o
  -1  13  13       19.14       17.39      3.44 o
   0  13  13        0.30        1.76      2.84 o
   1  13  13        2.01        6.20      3.04 o
  -8  14  13        4.67        5.38      3.35 o
  -7  14  13        5.28        7.33      3.43 o
  -6  14  13        0.19       -2.43      2.43 o
  -5  14  13        0.40        2.12      3.24 o
  -4  14  13       17.17       16.20      2.84 o
  -3  14  13        9.95       13.17      2.73 o
  -2  14  13        3.50        3.92      2.53 o
  -1  14  13        0.05       -2.48      2.48 o
   0  14  13        0.00       -0.83      2.68 o
   1  14  13        0.25       -0.30      2.90 o
  -8  15  13        0.14       -3.19      3.19 o
  -7  15  13        1.25       -3.12      3.12 o
  -6  15  13        1.18       -0.90      3.12 o
  -5  15  13        2.90        1.01      2.59 o
  -4  15  13        2.54        2.56      2.58 o
  -3  15  13       26.62       23.12      3.30 o
  -2  15  13        0.26        2.30      2.99 o
  -1  15  13        2.72        5.07      3.15 o
   0  15  13        2.26        4.28      3.54 o
  -7  16  13        2.44       -3.32      3.32 o
  -6  16  13        0.00       -1.14      3.07 o
  -5  16  13        1.00       -0.10      2.76 o
  -4  16  13        3.93        7.83      2.85 o
  -3  16  13        5.33       10.15      2.94 o
  -2  16  13        9.21        8.15      2.74 o
  -1  16  13        1.02        6.02      2.64 o
  -6  17  13        0.14       -1.96      4.09 o
  -5  17  13        0.01       -2.27      2.58 o
  -4  17  13        2.39       -1.72      3.09 o
  -3  17  13        7.73        5.36      2.89 o
  -2  17  13        0.67        2.41      2.74 o
  -4  18  13        5.82        8.23      3.08 o
 -11   0  14       88.59       93.75      8.78 o
 -10   0  14        0.00       -2.46      4.56 o
  -9   0  14        0.78       -3.16      4.56 o
  -8   0  14       15.76       25.81      3.97 o
  -7   0  14      130.37      141.00      6.55 o
  -6   0  14       18.96        9.66      3.34 o
  -5   0  14        4.81        5.71      2.85 o
  -4   0  14      769.19      744.78     14.84 o
  -3   0  14        6.80       13.18      3.23 o
  -2   0  14      129.84      137.90      9.48 o
  -1   0  14       35.78       48.01      4.45 o
   0   0  14        0.54        1.37      2.85 o
   1   0  14        1.55        1.63      3.10 o
   2   0  14        4.14       12.66      3.70 o
   3   0  14        0.13       -4.21      4.21 o
 -11   1  14        1.76        7.72      5.62 o
 -10   1  14        1.03       -3.69      3.69 o
  -9   1  14        0.27       -3.10      3.10 o
  -8   1  14        4.57        3.49      2.42 o
  -7   1  14       32.11       42.15      2.99 o
  -6   1  14        0.13       -1.88      1.88 o
  -5   1  14       29.81       30.50      2.59 o
  -4   1  14       39.89       42.10      2.89 o
  -3   1  14        1.67        7.88      2.22 o
  -2   1  14        0.01        2.23      2.03 o
  -1   1  14       66.29       60.46      3.39 o
   0   1  14        0.17       -0.11      1.97 o
   1   1  14        0.08        0.40      1.96 o
   2   1  14        8.17       17.46      2.84 o
   3   1  14        2.31       23.70      4.45 o
 -11   2  14       45.81       63.90      8.08 o
 -10   2  14        0.47       -4.56      4.56 o
  -9   2  14        4.76        6.32      4.92 o
  -8   2  14       36.94       43.73      4.02 o
  -7   2  14        8.61        6.03      2.27 o
  -6   2  14       93.04       96.46      3.96 o
  -5   2  14       19.46       17.31      2.35 o
  -4   2  14      421.45      431.88     10.79 o
  -3   2  14       13.23       16.42      3.40 o
  -2   2  14        1.39       -0.42      1.92 o
  -1   2  14       17.48       24.61      2.59 o
   0   2  14       30.70       22.52      2.61 o
   1   2  14        4.45        1.69      2.06 o
   2   2  14        7.57        8.33      3.27 o
   3   2  14        1.76       10.05      4.21 o
 -11   3  14        0.55       -4.92      4.92 o
 -10   3  14       10.74        4.56      4.92 o
  -9   3  14       10.86       10.88      5.27 o
  -8   3  14       30.22       21.91      3.97 o
  -7   3  14       64.48       74.73      4.04 o
  -6   3  14       36.22       40.00      2.91 o
  -5   3  14       20.81       12.31      2.17 o
  -4   3  14       57.45       73.21      3.53 o
  -3   3  14       26.03       25.61      2.56 o
  -2   3  14        1.24       10.30      2.21 o
  -1   3  14        6.89        8.64      2.26 o
   0   3  14        1.92        0.33      1.90 o
   1   3  14        4.68        7.57      2.24 o
   2   3  14        0.03        1.94      2.30 o
   3   3  14        0.32        5.29      2.92 o
 -11   4  14        0.02       -3.59      3.59 o
 -10   4  14        0.37       -0.70      4.92 o
  -9   4  14        0.00       -3.51      4.21 o
  -8   4  14       15.67       10.53      3.51 o
  -7   4  14        4.52        3.18      2.49 o
  -6   4  14       48.45       45.63      3.73 o
  -5   4  14        0.23       -0.81      1.86 o
  -4   4  14        3.96       -1.15      1.91 o
  -3   4  14       37.25       41.41      2.92 o
  -2   4  14       22.52       19.62      2.52 o
  -1   4  14        7.66        5.96      2.05 o
   0   4  14       16.12        9.41      2.26 o
   1   4  14        2.23        3.40      2.15 o
   2   4  14        8.55       10.98      2.67 o
   3   4  14        2.36        0.69      2.75 o
 -11   5  14        0.14        0.00      4.92 o
 -10   5  14        1.42       -2.11      4.92 o
  -9   5  14        5.48        5.97      5.27 o
  -8   5  14       34.06       28.77      4.34 o
  -7   5  14        0.05        0.58      2.29 o
  -6   5  14       16.22       19.01      3.24 o
  -5   5  14        0.84        0.97      2.36 o
  -4   5  14        3.25        7.26      2.53 o
  -3   5  14       16.65       12.81      2.90 o
  -2   5  14       11.90       12.89      2.28 o
  -1   5  14       44.35       52.21      3.32 o
   0   5  14        1.74        3.75      2.02 o
   1   5  14        3.27        0.33      2.10 o
   2   5  14        0.16        3.02      2.23 o
 -10   6  14        1.13        5.81      3.34 o
  -9   6  14        1.19        4.49      3.59 o
  -8   6  14       17.64       19.49      3.97 o
  -7   6  14        2.25       -0.59      2.26 o
  -6   6  14        6.38       -1.73      2.27 o
  -5   6  14       32.84       29.75      3.87 o
  -4   6  14        0.84        1.42      2.49 o
  -3   6  14       12.26        5.15      2.64 o
  -2   6  14       12.33        4.10      2.43 o
  -1   6  14        2.04        1.29      2.46 o
   0   6  14       18.41       11.54      2.35 o
   1   6  14       18.37       20.87      2.78 o
   2   6  14        4.92        8.76      2.96 o
 -10   7  14        4.95        2.81      3.70 o
  -9   7  14        4.39        0.94      3.29 o
  -8   7  14       42.15       42.62      5.84 o
  -7   7  14        2.26        2.77      2.48 o
  -6   7  14        4.79       10.13      2.73 o
  -5   7  14       50.28       43.07      3.64 o
  -4   7  14       14.61        5.99      2.55 o
  -3   7  14       55.56       68.95      6.24 o
  -2   7  14        0.05       -1.64      2.29 o
  -1   7  14       12.48       10.44      2.63 o
   0   7  14        0.10        1.02      2.32 o
   1   7  14        2.64        6.72      2.91 o
   2   7  14        5.97        8.95      3.97 o
 -10   8  14        4.66       11.31      4.09 o
  -9   8  14        2.81        2.81      3.48 o
  -8   8  14        0.09        1.18      2.62 o
  -7   8  14       19.94       24.61      3.35 o
  -6   8  14        0.01        1.21      2.36 o
  -5   8  14       16.95       15.25      2.97 o
  -4   8  14        0.00        2.11      2.42 o
  -3   8  14        0.04        0.47      2.54 o
  -2   8  14       18.76       13.61      2.97 o
  -1   8  14        6.52        5.39      3.75 o
   0   8  14        0.32        0.21      2.38 o
   1   8  14       11.00       17.37      3.43 o
   2   8  14        0.08       -2.60      3.86 o
 -10   9  14        0.12       -4.92      4.92 o
  -9   9  14        1.22        0.39      2.77 o
  -8   9  14        2.58        1.99      2.90 o
  -7   9  14        1.23       -2.01      2.62 o
  -6   9  14        6.83        2.95      2.55 o
  -5   9  14        8.18       11.51      2.87 o
  -4   9  14        2.57        1.56      2.42 o
  -3   9  14        0.13        0.80      2.42 o
  -2   9  14        2.58       -0.99      2.21 o
  -1   9  14        1.63        3.84      2.68 o
   0   9  14        1.14        0.82      2.64 o
   1   9  14        0.87        1.82      2.77 o
   2   9  14        0.28        4.54      3.86 o
  -9  10  14        1.13       -2.73      2.73 o
  -8  10  14       16.71       20.12      3.64 o
  -7  10  14        4.36        0.12      2.79 o
  -6  10  14        7.58        4.77      2.78 o
  -5  10  14        0.14        2.69      2.42 o
  -4  10  14        2.72        7.02      2.58 o
  -3  10  14        5.03        7.28      2.73 o
  -2  10  14        2.03       -0.34      3.73 o
  -1  10  14       28.52       40.73      3.96 o
   0  10  14        0.01       -2.36      2.36 o
   1  10  14        4.82        8.43      3.10 o
  -9  11  14        1.68        0.98      3.16 o
  -8  11  14        0.03       -0.33      3.10 o
  -7  11  14        3.23       -3.28      3.28 o
  -6  11  14       12.61       15.58      2.80 o
  -5  11  14       13.32       22.06      3.41 o
  -4  11  14        0.45       -1.98      2.62 o
  -3  11  14        1.56       -0.71      2.48 o
  -2  11  14        0.04        2.23      2.56 o
  -1  11  14       17.39       27.87      3.76 o
   0  11  14        0.01       -1.87      2.62 o
   1  11  14        0.31        1.86      3.00 o
  -9  12  14        1.40       -3.50      4.31 o
  -8  12  14        0.14       -1.21      3.35 o
  -7  12  14       11.65       10.98      4.28 o
  -6  12  14       19.75       26.45      3.17 o
  -5  12  14        4.06        3.81      3.90 o
  -4  12  14        1.68        2.23      2.77 o
  -3  12  14        1.57       -2.46      2.53 o
  -2  12  14       24.33       24.89      3.49 o
  -1  12  14        8.59        8.23      3.17 o
   0  12  14        1.48        1.15      3.00 o
   1  12  14        0.49       -1.04      2.89 o
  -8  13  14       14.40        4.96      3.41 o
  -7  13  14       24.90       32.07      4.19 o
  -6  13  14       12.84       13.43      2.97 o
  -5  13  14       13.60        9.73      2.92 o
  -4  13  14        5.60        7.09      3.03 o
  -3  13  14       29.67       28.87      5.86 o
  -2  13  14        5.74        6.71      2.90 o
  -1  13  14        3.65        0.07      2.68 o
   0  13  14        0.00        5.91      3.23 o
  -7  14  14        0.13       -2.10      3.16 o
  -6  14  14        0.75        1.13      4.16 o
  -5  14  14       13.06       14.90      4.61 o
  -4  14  14        8.31        7.39      2.80 o
  -3  14  14        0.83        1.34      2.82 o
  -2  14  14       14.74       19.27      3.49 o
  -1  14  14        5.77        2.19      2.99 o
  -7  15  14       12.26       13.94      3.99 o
  -6  15  14        0.61       -2.71      2.71 o
  -5  15  14        1.10        0.18      2.60 o
  -4  15  14       12.49       12.85      3.02 o
  -3  15  14        5.48       10.24      3.33 o
  -2  15  14        0.08       -2.82      2.82 o
  -1  15  14        0.00        1.91      3.05 o
  -6  16  14        2.14       -0.09      3.59 o
  -5  16  14        0.13       -2.56      2.56 o
  -4  16  14        0.01       -0.19      2.78 o
  -3  16  14        0.12        2.23      2.76 o
  -2  16  14        1.09        4.56      5.62 o
 -10   1  15       36.29       38.27      7.02 o
  -9   1  15        2.65        0.26      3.34 o
  -8   1  15        0.98       -0.34      2.14 o
  -7   1  15       30.90       27.17      2.79 o
  -6   1  15       15.08       18.61      3.04 o
  -5   1  15       50.82       60.57      3.33 o
  -4   1  15        5.39        6.38      2.25 o
  -3   1  15        3.06        2.39      2.15 o
  -2   1  15      105.41       93.99      4.07 o
  -1   1  15       71.70       91.39      4.11 o
   0   1  15        0.01        0.40      2.14 o
   1   1  15        0.20        0.82      2.30 o
   2   1  15        0.77       -0.26      2.46 o
 -10   2  15        7.88       16.50      6.32 o
  -9   2  15        5.75       11.94      5.62 o
  -8   2  15       16.25       18.18      3.23 o
  -7   2  15        0.18        1.91      2.19 o
  -6   2  15        4.49        4.11      2.17 o
  -5   2  15       26.76       34.56      2.95 o
  -4   2  15       66.01       71.10      3.95 o
  -3   2  15      144.06      137.38      4.76 o
  -2   2  15        2.31        1.90      2.58 o
  -1   2  15        3.11        3.01      2.14 o
   0   2  15        6.74       11.18      2.45 o
   1   2  15        0.18       -0.54      2.30 o
   2   2  15        0.26        4.77      2.62 o
 -10   3  15        6.95        7.72      5.97 o
  -9   3  15        0.00       -1.76      4.92 o
  -8   3  15       11.37        0.88      3.34 o
  -7   3  15        0.70       -1.39      2.42 o
  -6   3  15        3.15        4.58      2.62 o
  -5   3  15       14.50       16.15      2.44 o
  -4   3  15       16.12       22.32      2.71 o
  -3   3  15        0.01        2.20      2.08 o
  -2   3  15       50.07       48.23      4.40 o
  -1   3  15       13.59       21.90      2.84 o
   0   3  15        0.19        1.33      2.20 o
   1   3  15        0.56        1.42      2.93 o
   2   3  15        1.17        3.27      2.58 o
 -10   4  15        1.08       -1.76      5.27 o
  -9   4  15        6.22        7.02      5.62 o
  -8   4  15       16.99       14.57      3.97 o
  -7   4  15        0.68        0.51      2.49 o
  -6   4  15       16.55       19.03      4.32 o
  -5   4  15        1.28        3.81      2.62 o
  -4   4  15       12.54        9.96      2.77 o
  -3   4  15       25.70       18.66      2.47 o
  -2   4  15        1.09        2.38      1.99 o
  -1   4  15       14.48       12.18      2.39 o
   0   4  15       10.03       15.48      2.69 o
   1   4  15        0.00        1.48      2.33 o
   2   4  15        0.05        0.89      2.71 o
 -10   5  15        0.71       -1.05      5.62 o
  -9   5  15       25.66       25.98      6.67 o
  -8   5  15        3.06        0.73      4.04 o
  -7   5  15       37.70       46.28      3.90 o
  -6   5  15        1.97       -0.16      2.60 o
  -5   5  15       19.17       22.32      5.51 o
  -4   5  15        0.60        2.40      2.62 o
  -3   5  15        4.71        4.11      2.56 o
  -2   5  15       22.11       19.37      3.99 o
  -1   5  15        1.54        0.19      2.06 o
   0   5  15        2.36        3.43      2.24 o
   1   5  15        0.50        1.63      2.38 o
 -10   6  15        0.02       -3.86      4.92 o
  -9   6  15        0.00       -0.35      4.92 o
  -8   6  15       15.61        9.87      4.39 o
  -7   6  15        0.37       -1.63      2.56 o
  -6   6  15       12.24       17.98      3.04 o
  -5   6  15       10.71       10.37      2.90 o
  -4   6  15        0.53       -0.90      2.29 o
  -3   6  15        8.33       13.11      3.03 o
  -2   6  15        0.30       -2.43      2.43 o
  -1   6  15        0.29       -2.46      2.46 o
   0   6  15        0.30        4.39      2.90 o
   1   6  15        8.08       20.09      3.57 o
 -10   7  15        2.05       -2.46      5.62 o
  -9   7  15       16.61       12.96      4.21 o
  -8   7  15       19.73       24.27      4.47 o
  -7   7  15       12.03        4.02      2.82 o
  -6   7  15        2.05        1.40      2.56 o
  -5   7  15       25.23       30.28      4.70 o
  -4   7  15       18.24       11.50      3.21 o
  -3   7  15        9.25        9.24      2.82 o
  -2   7  15        2.08        2.45      2.62 o
  -1   7  15        8.25        2.75      2.63 o
   0   7  15        1.61        2.61      3.19 o
   1   7  15        0.08        0.88      2.87 o
  -9   8  15        0.29        2.63      7.55 o
  -8   8  15        1.18       -1.35      7.02 o
  -7   8  15        2.09        0.25      2.59 o
  -6   8  15       18.27       27.21      4.34 o
  -5   8  15        0.00       -2.98      2.98 o
  -4   8  15        3.67       -2.28      2.48 o
  -3   8  15        7.49        7.05      2.90 o
  -2   8  15        2.81        0.59      2.56 o
  -1   8  15        0.00       -0.61      2.77 o
   0   8  15        0.19       -0.64      2.70 o
   1   8  15        2.99        1.69      2.89 o
  -9   9  15        0.69       -3.90      4.04 o
  -8   9  15       14.06       18.67      4.47 o
  -7   9  15        0.66        0.10      2.62 o
  -6   9  15       15.58       11.26      2.96 o
  -5   9  15        2.46        2.73      3.74 o
  -4   9  15        2.14       -0.55      4.26 o
  -3   9  15        5.93       14.57      3.85 o
  -2   9  15        3.58        2.76      2.77 o
  -1   9  15        2.81        4.22      2.77 o
   0   9  15        9.04        6.82      3.61 o
  -9  10  15        0.03       -3.46      5.97 o
  -8  10  15       12.10        8.59      3.84 o
  -7  10  15        0.64       -2.92      2.92 o
  -6  10  15        0.63        0.50      2.62 o
  -5  10  15        0.90       -0.18      2.49 o
  -4  10  15        0.57        5.26      2.65 o
  -3  10  15        2.06        3.38      2.73 o
  -2  10  15        2.81        3.55      2.75 o
  -1  10  15       10.59       15.28      3.50 o
   0  10  15        0.09        3.91      2.89 o
  -8  11  15        0.02        3.11      3.70 o
  -7  11  15        0.55       -4.73      5.27 o
  -6  11  15        8.65        6.25      2.90 o
  -5  11  15        3.97        5.82      5.01 o
  -4  11  15        0.33        3.60      2.97 o
  -3  11  15        3.56        6.96      3.08 o
  -2  11  15        0.01       -2.13      2.62 o
  -1  11  15        7.79        2.86      2.88 o
   0  11  15        0.45       -2.80      2.80 o
  -8  12  15        2.31       -0.78      6.31 o
  -7  12  15        5.15        8.60      6.32 o
  -6  12  15       19.99       28.48      6.96 o
  -5  12  15       17.96       14.66      3.35 o
  -4  12  15       21.45       24.10      3.65 o
  -3  12  15        0.20        1.85      2.94 o
  -2  12  15        4.67        6.73      3.00 o
  -1  12  15        4.69        6.59      3.23 o
  -7  13  15        1.46        4.06      4.09 o
  -6  13  15        4.07        6.30      3.09 o
  -5  13  15        1.02       -0.66      3.05 o
  -4  13  15        0.84        2.49      2.89 o
  -3  13  15        5.24        2.99      3.93 o
  -2  13  15        0.35        6.49      3.31 o
  -6  14  15        0.43        0.64      3.03 o
  -5  14  15        0.12        2.33      4.27 o
  -4  14  15       16.67       20.94      3.78 o
  -3  14  15        3.76       -1.87      2.76 o
  -2  14  15        0.34       -2.19      2.78 o
  -9   0  16        4.90       -0.35      4.92 o
  -8   0  16       50.74       49.75      4.95 o
  -7   0  16        2.10        1.70      3.20 o
  -6   0  16        2.23        0.64      4.92 o
  -5   0  16       93.89      115.02      6.33 o
  -4   0  16       67.75       62.37      5.14 o
  -3   0  16        0.01       -0.18      3.34 o
  -2   0  16        1.87        1.19      3.51 o
  -1   0  16        0.16        3.67      3.29 o
   0   0  16       29.18       33.13      4.70 o
   1   0  16        8.22       12.06      4.20 o
 -10   1  16        0.15       -5.27      5.27 o
  -9   1  16        0.01        1.05      5.27 o
  -8   1  16        6.80        9.13      2.58 o
  -7   1  16       21.17       11.37      2.52 o
  -6   1  16        1.02        6.46      2.35 o
  -5   1  16        4.79        6.73      2.35 o
  -4   1  16       54.12       55.91      3.45 o
  -3   1  16        1.90        3.49      2.21 o
  -2   1  16        3.30        0.58      2.14 o
  -1   1  16        3.61        4.11      2.84 o
   0   1  16        0.22        2.28      2.46 o
   1   1  16        0.12        2.48      2.62 o
 -10   2  16        1.48       -5.62      5.62 o
  -9   2  16        1.22       -4.56      4.56 o
  -8   2  16       25.21       24.32      3.50 o
  -7   2  16       18.40       19.94      3.35 o
  -6   2  16       15.74        8.66      3.14 o
  -5   2  16       12.09        7.72      2.53 o
  -4   2  16        5.75        8.27      2.41 o
  -3   2  16       32.68       24.11      2.91 o
  -2   2  16        1.95        4.27      2.26 o
  -1   2  16        1.62        1.54      2.27 o
   0   2  16       47.54       51.86      6.74 o
   1   2  16        4.22        5.76      3.61 o
 -10   3  16        0.94        1.40      5.62 o
  -9   3  16       45.15       55.12      7.72 o
  -8   3  16        6.38        8.05      3.22 o
  -7   3  16       62.02       56.29      4.13 o
  -6   3  16       31.59       32.03      3.70 o
  -5   3  16        1.22       -2.44      2.49 o
  -4   3  16       64.33       72.73      4.22 o
  -3   3  16        0.45        1.02      2.14 o
  -2   3  16        1.90        0.17      2.12 o
  -1   3  16        0.19       -2.03      2.03 o
   0   3  16        1.69        2.96      2.38 o
 -10   4  16        0.62       -5.27      5.27 o
  -9   4  16       10.65        5.27      5.97 o
  -8   4  16        7.77       12.73      4.09 o
  -7   4  16        0.01        3.06      4.08 o
  -6   4  16        0.42        0.80      2.70 o
  -5   4  16       18.00       13.67      5.72 o
  -4   4  16        0.36        2.03      2.68 o
  -3   4  16        0.47       -0.93      2.56 o
  -2   4  16        0.56        1.87      2.64 o
  -1   4  16        1.86        3.36      2.99 o
   0   4  16        5.74       12.49      3.75 o
  -9   5  16        6.46        1.76      5.27 o
  -8   5  16        2.13       -3.45      3.45 o
  -7   5  16       37.43       43.06      4.52 o
  -6   5  16       67.69       79.84      4.69 o
  -5   5  16        9.27        5.33      3.32 o
  -4   5  16       27.21       28.49      4.48 o
  -3   5  16        0.68       -2.43      2.43 o
  -2   5  16        0.01       -2.31      2.53 o
  -1   5  16        0.05        2.28      2.86 o
   0   5  16        1.23        1.73      3.10 o
  -9   6  16        0.39       -1.95      5.62 o
  -8   6  16       29.26       26.70      6.67 o
  -7   6  16        2.55       -0.92      3.11 o
  -6   6  16        5.31        5.85      2.84 o
  -5   6  16        1.21        1.78      2.82 o
  -4   6  16        2.71        0.21      2.53 o
  -3   6  16        8.66       15.61      3.28 o
  -2   6  16        0.00        2.74      2.62 o
  -1   6  16       10.04       16.15      3.55 o
   0   6  16        3.15        3.06      3.28 o
  -9   7  16        1.98        2.08      3.95 o
  -8   7  16        0.28       -2.98      3.54 o
  -7   7  16       12.95        6.09      3.04 o
  -6   7  16        9.80        6.09      3.04 o
  -5   7  16        3.43        6.38      2.94 o
  -4   7  16        5.06        4.25      2.90 o
  -3   7  16        0.06        2.11      2.68 o
  -2   7  16       19.19       20.73      3.40 o
  -1   7  16       13.69       10.78      3.83 o
   0   7  16        1.01        3.32      3.23 o
  -9   8  16        1.79       -0.48      3.95 o
  -8   8  16        4.30        0.40      3.70 o
  -7   8  16        0.10       -1.31      2.63 o
  -6   8  16        2.21        2.22      2.82 o
  -5   8  16        2.12        4.22      2.90 o
  -4   8  16        2.97        4.92      2.70 o
  -3   8  16        0.15        0.11      2.82 o
  -2   8  16        0.65        3.23      2.97 o
  -1   8  16        9.77       12.59      3.33 o
  -8   9  16        0.37       -0.79      3.84 o
  -7   9  16        0.05        2.75      2.82 o
  -6   9  16        0.34        2.35      2.89 o
  -5   9  16        1.78        5.10      2.90 o
  -4   9  16        0.30        3.04      3.04 o
  -3   9  16        3.86        0.91      2.80 o
  -2   9  16        4.44        6.54      3.17 o
  -1   9  16        0.91       -0.58      3.00 o
  -8  10  16        1.94        5.25      5.09 o
  -7  10  16        1.00       -2.57      4.28 o
  -6  10  16        0.31       -0.35      3.14 o
  -5  10  16        0.66       -2.64      2.67 o
  -4  10  16        0.15       -0.52      2.87 o
  -3  10  16       18.45       27.72      4.13 o
  -2  10  16        0.00       -1.67      2.87 o
  -1  10  16        2.54        3.15      3.95 o
  -7  11  16        1.88       -3.69      3.69 o
  -6  11  16        6.02        4.47      3.03 o
  -5  11  16        4.06        5.21      3.10 o
  -4  11  16        3.12        4.87      3.08 o
  -3  11  16        0.12        3.96      3.16 o
  -2  11  16        0.41        0.72      3.09 o
  -6  12  16        1.71        0.94      3.17 o
  -5  12  16        2.16       -2.08      2.87 o
  -4  12  16        5.29        4.36      3.23 o
  -3  12  16        1.65        3.00      3.16 o
  -9   1  17       24.89       27.74      6.67 o
  -8   1  17        8.27       16.79      3.45 o
  -7   1  17        4.11        2.54      2.76 o
  -6   1  17       23.42       25.75      2.94 o
  -5   1  17       53.51       61.76      3.76 o
  -4   1  17        4.18        3.32      2.32 o
  -3   1  17        0.61        0.18      2.25 o
  -2   1  17        3.24       10.58      2.88 o
  -1   1  17        7.94        5.23      2.62 o
  -9   2  17        5.03        3.16      5.97 o
  -8   2  17       12.72        9.56      3.36 o
  -7   2  17        0.07       -2.68      2.68 o
  -6   2  17        3.14        6.82      2.90 o
  -5   2  17        0.00       -1.81      2.27 o
  -4   2  17        0.22        0.45      2.19 o
  -3   2  17        1.92        1.64      2.32 o
  -2   2  17        0.05        1.22      2.36 o
  -1   2  17        2.41        5.86      2.73 o
  -9   3  17       33.84       33.36      7.02 o
  -8   3  17       19.46       27.44      3.82 o
  -7   3  17        1.07       -2.70      2.70 o
  -6   3  17        2.72       -0.98      2.70 o
  -5   3  17        6.80        6.41      3.10 o
  -4   3  17        3.90        7.58      5.00 o
  -3   3  17        0.25       -1.77      2.56 o
  -2   3  17        8.19        9.70      2.70 o
  -1   3  17        5.87        8.43      2.84 o
  -9   4  17        1.73        2.81      5.97 o
  -8   4  17       10.79       18.46      4.47 o
  -7   4  17        0.99       -1.77      2.73 o
  -6   4  17       22.36       24.72      3.62 o
  -5   4  17        3.26       -0.18      2.90 o
  -4   4  17        9.24       16.63      3.24 o
  -3   4  17        0.02        2.19      2.89 o
  -2   4  17        0.23       -0.20      2.80 o
  -1   4  17        4.61        5.15      3.23 o
  -8   5  17        0.00       -0.53      3.72 o
  -7   5  17        1.25        3.54      2.90 o
  -6   5  17       15.21       15.00      3.43 o
  -5   5  17        3.30        4.46      3.03 o
  -4   5  17        0.11       -2.48      2.48 o
  -3   5  17        0.18        3.99      3.92 o
  -2   5  17        0.89        1.94      3.10 o
  -1   5  17        0.18       -0.69      3.17 o
  -8   6  17        0.46       -1.52      3.84 o
  -7   6  17        1.18        0.70      2.84 o
  -6   6  17       17.18       15.06      3.41 o
  -5   6  17       40.08       30.71      3.98 o
  -4   6  17        7.57        7.37      2.99 o
  -3   6  17        1.41        2.57      3.04 o
  -2   6  17        0.49        0.45      2.94 o
  -8   7  17        3.03       -0.48      3.95 o
  -7   7  17       10.83        6.73      3.88 o
  -6   7  17        6.22        2.24      3.03 o
  -5   7  17       12.73       20.85      3.64 o
  -4   7  17        0.07        2.28      2.89 o
  -3   7  17        7.62        7.86      3.23 o
  -2   7  17        0.79        1.57      3.35 o
  -7   8  17        5.95       -0.13      3.00 o
  -6   8  17        3.51        4.73      3.05 o
  -5   8  17       12.47       13.10      3.43 o
  -4   8  17        0.49        1.88      2.82 o
  -3   8  17        4.07        9.07      3.49 o
  -2   8  17        3.85        5.00      3.37 o
  -7   9  17        0.39       -1.23      3.03 o
  -6   9  17        0.06       -0.26      3.03 o
  -5   9  17        1.92       -1.83      2.96 o
  -4   9  17        8.94       16.14      4.38 o
  -3   9  17        5.67        8.36      3.31 o
  -6  10  17        0.14       -0.66      3.03 o
  -5  10  17        0.11        1.86      3.17 o
  -4  10  17       16.45       28.04      4.12 o
  -8   0  18       16.45       22.47      7.02 o
  -7   0  18       24.05       27.65      4.55 o
  -6   0  18        4.07        5.96      3.84 o
  -5   0  18        3.12       -3.48      3.48 o
  -4   0  18        0.96        1.79      3.34 o
  -3   0  18        5.28        5.38      4.39 o
  -8   1  18        6.33        6.21      3.31 o
  -7   1  18        0.20       -2.14      2.87 o
  -6   1  18        0.47        5.06      4.25 o
  -5   1  18        1.98        2.06      2.58 o
  -4   1  18        0.01       -1.55      2.25 o
  -3   1  18        0.11        2.13      2.52 o
  -8   2  18        4.76        7.72      5.62 o
  -7   2  18       18.62       20.72      3.84 o
  -6   2  18       18.56       19.48      7.33 o
  -5   2  18        2.86       -2.28      3.10 o
  -4   2  18        6.42        5.42      2.97 o
  -3   2  18        3.14        7.76      2.69 o
  -7   3  18        2.05        1.56      3.69 o
  -6   3  18        0.40        0.83      3.03 o
  -5   3  18        4.82        4.06      3.16 o
  -4   3  18        1.43        2.97      3.76 o
  -3   3  18        4.53        0.19      3.03 o
  -7   4  18       24.76       21.35      3.84 o
  -6   4  18       27.21       26.08      3.98 o
  -5   4  18        0.94       -1.68      3.16 o
  -4   4  18        0.03        5.39      3.21 o
  -3   4  18        0.70       -0.26      3.99 o
  -7   5  18        4.25        5.91      3.23 o
  -6   5  18       10.52        7.16      3.43 o
  -5   5  18       16.38       20.08      6.61 o
  -4   5  18        1.19        3.95      3.00 o
  -6   6  18       15.34       19.57      3.71 o
  -5   6  18        4.12        1.05      2.96 o
  -4   6  18        7.39        6.74      3.37 o
 
